# Supplementary material for: Effects of low temperature on photoinhibition and singlet oxygen production in four natural accessions of Arabidopsis
Source: Planta. 2020 Jul 15;252(2):19. doi: 10.1007/s00425-020-03423-0 (PMC7363673; doi:10.1007/s00425-020-03423-0)
Supplement: Supplementary file 2 — Supplementary file2 (XLSX 1844 kb) [file 425_2020_3423_MOESM2_ESM.xlsx]

## Sheet: Fig. 1
PHOTOINHIBITION	FINAL VALUES	Illumination temperature: 22C		Accessions (Fv/Fm)					Illumination temperature: 4C		Accessions (Fv/Fm)					Illumination temperature: 4C		Accessions (Fv/Fm)					ORIGINAL FLUORESCENCE DATA	Illumination temperature: 22C			Accessions					Illumination temperature: 4C			Accessions					Illumination temperature: 4C			Accessions
		Non-treated (22C grown)	Illumination time, min	Rschew	Tenela	Columbia-0	Coimbra		Non-treated (22C grown)	Illumination time, min	Rschew	Tenela	Columbia-0	Coimbra		2 week cold treated at 4C	Illumination time, min	Rschew	Tenela	Columbia-0	Coimbra			Non-treated (22C grown)	Illumination time, min	Parameter	Rschew	Tenela	Columbia-0	Coimbra		Non-treated (22C grown)	Illumination time, min	Parameter	Rschew	Tenela	Columbia-0	Coimbra		2 week cold treated at 4C	Illumination time, min	Parameter	Rschew	Tenela	Columbia-0	Coimbra
		no lincomycin	0	0.8	0.79	0.8	0.74		no lincomycin	0	0.78	0.78	0.78			no lincomycin	0	0.81	0.79	0.79	0.7			no lincomycin	0	Size	1718	405	1338	507		no lincomycin	0	Size	2051	644	1920	846		no lincomycin	0	Size	1078	624	732	553
			0	0.79	0.78	0.78	0.69			0	0.79	0.8	0.76				0	0.79	0.74	0.66	0.77				0	Fo	91.41	91.4	127.22	126.71			0	Fo	86	60.42	75.89	130.24			0	Fo	85.79	114.66	121.6	122.42
			0	0.8	0.79	0.81	0.79			0	0.85	0.85	0.85	0.81			0	0.79	0.75		0.77				0	Fm	455.87	425.26	621.32	487.41			0	Fm	382.83	277.74	350.69	306.16			0	Fm	451.4	534.33	568.23	405.07
			0	0.79	0.79	0.78	0.78			0	0.83	0.83	0.84	0.72			0	0.79	0.78	0.75	0.8				0	Fv	364.47	333.86	494.1	360.69			0	Fv	296.82	217.32	274.8	175.92			0	Fv	365.61	419.67	446.63	282.65
			0	0.85	0.75	0.84				0	0.84	0.83	0.84	0.84			0	0.83		0.82	0.8				0	QY_max	0.8	0.79	0.8	0.74			0	QY_max	0.78	0.78	0.78	0.57			0	QY_max	0.81	0.79	0.79	0.7
			0	0.85	0.83	0.84				0							0	0.84	0.82	0.7	0.87
			0	0.84	0.84	0.86	0.71			0							0	0.85	0.81	0.87					0	Size	2724	638	1028	745			0	Size	2503	751	2226	709			0	Size	755	608	620	558
			0	0.85	0.85	0.85	0.82			0							0	0.84	0.85						0	Fo	110.15	121	88.69	169.94			0	Fo	83.5	81.43	104.29	148.47			0	Fo	71.87	135.01	108.7	101.33
																									0	Fm	512.44	544.93	409.2	544.95			0	Fm	391.81	398.04	442.83	331.08			0	Fm	346.52	523.24	322.49	449.42
			15	0.74	0.69	0.7				15	0.72	0.7	0.64	0.4			15	0.73	0.74	0.64					0	Fv	402.29	423.93	320.51	375.01			0	Fv	308.31	316.61	338.54	182.61			0	Fv	274.65	388.22	213.8	348.1
			15	0.7	0.68	0.63	0.67			15	0.67	0.71	0.68	0.4			15	0.72	0.69	0.73	0.58				0	QY_max	0.79	0.78	0.78	0.69			0	QY_max	0.79	0.8	0.76	0.55			0	QY_max	0.79	0.74	0.66	0.77
			15	0.72	0.73	0.73	0.52			15	0.77	0.7	0.73	0.56			15	0.72	0.73	0.73	0.72
			15	0.68	0.68	0.7	0.45			15	0.77	0.72	0.67	0.54			15	0.73	0.62	0.72	0.65				0	Size	2010	551	957	487			0	Size	2560	744	2034	803			0	Size	1465	457	528	584
			15	0.8	0.74	0.77	0.6			15	0.77	0.67	0.75	0.74			15	0.67	0.69	0.71	0.59				0	Fo	104.44	74.27	80.42	105.05			0	Fo	83.36	82.89	93.82	135.01			0	Fo	120.1	93.28	141.71	115.34
			15	0.78	0.75	0.69	0.76			15							15	0.78	0.75	0.82	0.76				0	Fm	516.06	359.26	419.52	494.97			0	Fm	292.84	272.89	259.83	226.2			0	Fm	579.92	375.22	358.66	499.64
			15	0.76	0.77	0.81	0.48			15							15	0.77	0.63	0.74					0	Fv	411.62	284.99	339.1	389.92			0	Fv	209.48	190	166.01	91.19			0	Fv	459.81	281.94	216.95	384.3
			15	0.77	0.77	0.77	0.74			15							15	0.47	0.54	0.43					0	QY_max	0.8	0.79	0.81	0.79			0	QY_max	0.72	0.7	0.64	0.4			0	QY_max	0.79	0.75	0.6	0.77
			30	0.69	0.66	0.72	0.48			30	0.64	0.55	0.63	0.64			30	0.71	0.7	0.62	0.69				0	Size	2222	382	892	723			0	Size	1920	711	1883	877			0	Size	1388	673	491	353
			30	0.68	0.71	0.62	0.63			30	0.6	0.55	0.51	0.38			30	0.72	0.71	0.54	0.35				0	Fo	125.11	91.49	129.74	97.41			0	Fo	87.03	59.99	72.87	112.76			0	Fo	119.46	83.74	107.19	63.76
			30	0.73	0.65	0.69	0.64			30	0.7	0.65	0.68	0.55			30	0.63	0.57	0.6	0.67				0	Fm	592.98	440.04	587.92	444.54			0	Fm	263.81	203.41	230.85	186.57			0	Fm	572.68	389.37	421.81	326.84
			30	0.68	0.63	0.6	0.67			30	0.69	0.66	0.65	0.4			30	0.69	0.57	0.67	0.35				0	Fv	467.87	348.54	458.17	347.12			0	Fv	176.78	143.41	157.98	73.81			0	Fv	453.21	305.63	314.62	263.08
			30	0.76	0.71	0.69	0.32			30	0.74	0.59	0.65	0.59			30	0.6	0.64	0.56					0	QY_max	0.79	0.79	0.78	0.78			0	QY_max	0.67	0.71	0.68	0.4			0	QY_max	0.79	0.78	0.75	0.8
			30	0.74	0.66	0.71	0.35			30							30	0.74	0.69	0.75
			30	0.77	0.7	0.69	0.49			30							30	0.65	0.64	0.45					15	Size	1049	336	524	465			15	Size	1545	1222	551	477			15	Size	1029	313	574	280
			30	0.74	0.71	0.71	0.65			30							30	0.63	0.65						15	Fo	114.73	85.39	88.48	195.94			15	Fo	73.15	94.54	88.74	59.88			15	Fo	106.62	80.73	98.7	147.66
																									15	Fm	444.4	271.56	295.98	256.23			15	Fm	205.29	211.9	242.77	167.06			15	Fm	388.32	315.13	276.95	194.22
			45	0.64	0.65	0.61	0.66			45	0.66	0.62	0.54	0.34			45	0.63	0.68	0.61	0.38				15	Fv	329.67	186.16	207.5	60.29			15	Fv	132.14	117.36	154.03	107.18			15	Fv	281.7	234.4	178.25	46.56
			45	0.69	0.63	0.61	0.46			45	0.6	0.57	0.5	0.35			45	0.61	0.57	0.36	0.62				15	QY_max	0.74	0.69	0.7	0.24			15	QY_max	0.64	0.55	0.63	0.64			15	QY_max	0.73	0.74	0.64	0.24
			45	0.69	0.57	0.53	0.65			45	0.67	0.64	0.61	0.47			45	0.66		0.52	0.53
			45	0.7	0.64	0.53				45	0.64	0.66	0.61	0.45			45	0.69	0.56	0.55	0.37				15	Size	1879	767	971	520			15	Size	1578	875	2006	696			15	Size	455	632	582	494
			45	0.75	0.6	0.62	0.49			45	0.64	0.62	0.61	0.66			45	0.56	0.65	0.62					15	Fo	98.81	122.3	157.3	102.64			15	Fo	82.46	66.99	83.47	88.5			15	Fo	80.94	128.89	125.96	118.07
			45	0.72	0.68	0.71	0.69			45							45	0.69	0.35	0.72	0.44				15	Fm	329.43	381.78	430.05	309.02			15	Fm	205.16	148.6	169.22	143.33			15	Fm	287.51	411.79	464.59	281.28
			45	0.68	0.62	0.73	0.48			45							45	0.72	0.43	0.69					15	Fv	230.63	259.47	272.74	206.38			15	Fv	122.71	81.61	85.75	54.82			15	Fv	206.57	282.9	338.63	163.22
			45	0.71	0.64	0.68	0.49			45							45	0.7	0.66	0.37					15	QY_max	0.7	0.68	0.63	0.67			15	QY_max	0.6	0.55	0.51	0.38			15	QY_max	0.72	0.69	0.73	0.58
				Accessions (% of control)							Accessions (% of control)							Accessions (% of control)							15	Size	1033	391	580	567			15	Size	1811	893	1853	648			15	Size	1062	354	739	327
			Illumination time, min	Rschew	Tenela	Columbia-0	Coimbra			Illumination time, min	Rschew	Tenela	Columbia-0	Coimbra			Illumination time, min	Rschew	Tenela	Columbia-0	Coimbra				15	Fo	108.17	117.12	74.44	161.57			15	Fo	75.27	93	83.56	98.51			15	Fo	114.72	70.3	91.55	68.41
			15	90.1065	85.9813	85.3659				15	88.0196	85.5746	78.6241	50.6329			15	89.2966	93.5018	83.6601					15	Fm	390.83	426.4	277.4	336.51			15	Fm	218.68	244.76	183.6	148.37			15	Fm	411.52	258.89	333.96	240.37
			15	85.2359	84.7352	76.8293	88.7417			15	81.9071	86.7971	83.5381	50.6329			15	88.0734	87.1841	95.4248	73.8854				15	Fv	282.66	309.28	202.96	174.93			15	Fv	143.42	151.76	100.04	49.87			15	Fv	296.8	188.59	242.41	171.96
			15	87.6712	90.9657	89.0244	68.8742			15	94.132	85.5746	89.6806	70.8861			15	88.0734	92.2383	95.4248	91.7197				15	QY_max	0.72	0.73	0.73	0.52			15	QY_max	0.66	0.62	0.54	0.34			15	QY_max	0.72	0.73	0.73	0.72
			15	82.8006	84.7352	85.3659	59.6026			15	94.132	88.0196	82.3096	68.3544			15	89.2966	78.3394	94.1176	82.8025
			15	97.4125	92.2118	93.9024	79.4702			15	94.132	81.9071	92.1376	93.6709			15	81.9572	87.1841	92.8105	75.1592				15	Size	1511	542	1285	562			15	Size	2363	689	1642	966			15	Size	1206	584	599	708
			15	94.9772	93.4579	84.1463	100.662			15							15	95.4128	94.7653	107.19	96.8153				15	Fo	147.69	104.31	144.48	135.73			15	Fo	82.91	74.07	83.28	91.56			15	Fo	99.25	140.54	91.34	119.63
			15	92.5419	95.9502	98.7805	63.5762			15							15	94.1896	79.6029	96.732					15	Fm	455.76	325.14	486.55	246.01			15	Fm	205.43	172.22	167.75	140.98			15	Fm	370.21	366.52	321.84	344.95
			15	93.7595	95.9502	93.9024	98.0132			15							15	57.4924	68.231	56.2092					15	Fv	308.07	220.82	342.07	110.28			15	Fv	122.52	98.15	84.46	49.42			15	Fv	270.96	225.98	230.5	225.32
																									15	QY_max	0.68	0.68	0.7	0.45			15	QY_max	0.6	0.57	0.5	0.35			15	QY_max	0.73	0.62	0.72	0.65
			30	84.0183	82.243	87.8049	63.5762			30	78.2396	67.2372	77.3956	81.0127			30	86.8502	88.4477	81.0458	87.8981
			30	82.8006	88.4735	75.6098	83.4437			30	73.3496	67.2372	62.6536	48.1013			30	88.0734	89.7112	70.5882	44.586				30	Size	1620	448	608	603			30	Size [pixels]	53154	39237	40310	16012			30	Size	750	447	669	261
			30	88.8889	80.9969	84.1463	84.7682			30	85.5746	79.4621	83.5381	69.6203			30	77.0642	72.0217	78.4314	85.3503				30	Fo	122.12	92.18	89.88	146.94			30	Fo	34.34	37.09	41.13	54.42			30	Fo	99.14	78.49	97.23	96.37
			30	82.8006	78.5047	73.1707	88.7417			30	84.3521	80.6846	79.8526	50.6329			30	84.4037	72.0217	87.5817	44.586				30	Fm	399.54	272.9	323.72	283.1			30	Fm	228.16	247.24	277.03	281.44			30	Fm	344.52	261.52	258.67	307.31
			30	92.5419	88.4735	84.1463	42.3841			30	90.4645	72.1271	79.8526	74.6835			30	73.3945	80.8664	73.2026					30	Fv	277.42	180.73	233.84	136.16			30	Fv	193.82	210.15	235.91	227.02			30	Fv	245.38	183.03	161.44	210.95
			30	90.1065	82.243	86.5854	46.3576			30							30	90.5199	87.1841	98.0392					30	QY_max	0.69	0.66	0.72	0.48			30	QY_max	0.85	0.85	0.85	0.81			30	QY_max	0.71	0.7	0.62	0.69
			30	93.7595	87.2274	84.1463	64.9007			30							30	79.5107	80.8664	58.8235
			30	90.1065	88.4735	86.5854	86.0927			30							30	77.0642	82.13						30	Size	1030	840	1176	1394			30	Size [pixels]	57278	38803	31744	16729			30	Size	1007	443	518	504
																									30	Fo	103.48	125.77	144.87	128.98			30	Fo	42.72	36.75	45.2	57.17			30	Fo	84.26	99.59	113.21	116.64
			45	77.93	80.9969	74.3902	87.4172			45	80.6846	75.7946	66.3391	43.038			45	77.0642	85.9206	79.7386	48.4076				30	Fm	324.43	430.92	385.23	347.81			30	Fm	187.1	121.75	168.93	129.01			30	Fm	299.65	343.48	246.62	179.5
			45	84.0183	78.5047	74.3902	60.9272			45	73.3496	69.6822	61.4251	44.3038			45	74.6177	72.0217	47.0588	78.9809				30	Fv	220.95	305.16	240.36	218.84			30	Fv	144.38	85	123.73	71.84			30	Fv	215.39	243.89	133.41	62.86
			45	84.0183	71.028	64.6341	86.0927			45	81.9071	78.2396	74.9386	59.4937			45	80.7339		67.9739	67.5159				30	QY_max	0.68	0.71	0.62	0.63			30	QY_max	0.77	0.73	0.56	0.7			30	QY_max	0.72	0.71	0.54	0.35
			45	85.2359	79.7508	64.6341				45	78.2396	80.6846	74.9386	56.962			45	84.4037	70.7581	71.8954	47.1338
			45	91.3242	74.7664	75.6098	64.9007			45	78.2396	75.7946	74.9386	83.5443			45	68.5015	82.13	81.0458					30	Size	667	382	421	367			30	Size [pixels]	70501	34014	38204	16114			30	Size	1052	565	353	543
			45	87.6712	84.7352	86.5854	91.3907			45							45	84.4037	44.2238	94.1176	56.051				30	Fo	97.07	111.97	72.61	88.7			30	Fo	41.08	34.02	50.44	49.3			30	Fo	105.19	102.6	72	95.89
			45	82.8006	77.2586	89.0244	63.5762			45							45	88.0734	54.3321	90.1961					30	Fm	363.07	321.19	232.45	248.36			30	Fm	137.45	97.16	159.45	109.05			30	Fm	282.63	241.36	180.7	293.98
			45	86.4536	79.7508	82.9268	64.9007			45							45	85.6269	83.3935	48.366					30	Fv	266	209.22	159.84	159.66			30	Fv	96.38	63.15	109.01	59.75			30	Fv	177.45	138.76	108.71	198.1
																									30	QY_max	0.73	0.65	0.69	0.64			30	QY_max	0.7	0.65	0.68	0.55			30	QY_max	0.63	0.57	0.6	0.67
T TESTS			min	R vs T	R vs Col	R vs Co	T vs Col	T vs Co	Col vs Co	min	R vs T	R vs Col	R vs Co	T vs Col	T vs Co	Col vs Co	min	R vs T	R vs Col	R vs Co	T vs Col	T vs Co	Col vs Co
			15	0.979292	0.492137	0.14305	0.497319	0.144369	0.238321	15	0.120429	0.172911	0.0383821	0.910236	0.0774592	0.0804641	15	0.949739	0.501747	0.826115	0.434438	0.853866	0.400725		30	Size	1691	838	906	1318			30	Size [pixels]	74208	33265	36510	15057			30	Size	709	550	491	486
			30	0.113	0.0473677	0.0281493	0.461447	0.0630879	0.0976884	30	0.0612306	0.258577	0.0537115	0.497625	0.283073	0.163778	30	0.891365	0.479803	0.268327	0.538321	0.279568	0.388127		30	Fo	139.37	106.33	119.23	99.64			30	Fo	43.08	33.69	46.7	35.55			30	Fo	109.58	99.23	110.33	102.6
			45	0.00548515	0.0398444	0.0797822	0.619943	0.453444	0.703373	45	0.329014	0.0458701	0.0436474	0.145013	0.0621801	0.154425	45	0.156699	0.265232	0.0223633	0.806467	0.234461	0.165542		30	Fm	434.55	283.58	299.04	301.47			30	Fm	132.36	94.55	118.39	67.43			30	Fm	350.83	230.86	330.2	157.99
																									30	Fv	295.18	177.26	179.82	201.83			30	Fv	89.28	60.87	71.69	31.88			30	Fv	241.25	131.63	219.87	55.39
				22C vs 4C							NT vs CT														30	QY_max	0.68	0.63	0.6	0.67			30	QY_max	0.67	0.64	0.61	0.47			30	QY_max	0.69	0.57	0.67	0.35
			min	Rschew	Tenela	Columbia-0	Coimbra			min	Rschew	Tenela	Columbia-0	Coimbra
			15	0.974786	0.0300944	0.386751	0.232545			15	0.332071	0.898906	0.423066	0.105572											45	Size	1418	447	1163	343			45	Size [pixels]	52532	37372	36536	16380			45	Size	1352	373	371	526
			30	0.137491	0.0132006	0.185082	0.585478			30	0.940254	0.0550989	0.796326	0.956456											45	Fo	128.61	92.71	104.31	112.79			45	Fo	32.79	33.77	43.83	64.19			45	Fo	111.8	75.12	95.61	124.55
			45	0.00964052	0.350406	0.190422	0.0987242			45	0.495473	0.39541	0.771901	0.826506											45	Fm	357.34	261.7	268.59	330.67			45	Fm	196.33	204.07	281.74	225.53			45	Fm	305.05	235.17	244.23	201.61
																									45	Fv	228.73	168.99	164.28	217.88			45	Fv	163.54	170.3	237.9	161.34			45	Fv	193.24	160.05	148.62	77.06
																									45	QY_max	0.64	0.65	0.61	0.66			45	QY_max	0.83	0.83	0.84	0.72			45	QY_max	0.63	0.68	0.61	0.38
																									45	Size	1528	761	1352	477			45	Size [pixels]	58750	26138	23111	16043			45	Size	664	650	360	556
																									45	Fo	94.06	128.96	146.73	108.62			45	Fo	38.15	41.21	46.7	44.72			45	Fo	77.34	115.84	135.17	90.89
																									45	Fm	307.27	352.64	373.12	200.68			45	Fm	162.94	148.33	142.73	97.14			45	Fm	200.61	271.88	209.72	241.28
																									45	Fv		223.68	226.39	92.05			45	Fv	124.79	107.12	96.03	52.42			45	Fv	123.28	156.03	74.55	150.39
																									45	QY_max	0.69	0.63	0.61	0.46			45	QY_max	0.77	0.72	0.67	0.54			45	QY_max	0.61	0.57	0.36	0.62
																									45	Size	801	599	537	302			45	Size [pixels]	66709	34959	35601	14530			45	Size	847	250	552	318
																									45	Fo	102.84	128.68	101	100.76			45	Fo	35.25	35.61	44.46	45.27			45	Fo	89.66	148.09	90.53	100.01
																									45	Fm	329.58	300.19	213.39	288.52			45	Fm	112.27	104.13	127	76.04			45	Fm	260.45	167.99	187.59	212.32
																									45	Fv	226.74	171.51	112.39	187.75			45	Fv	77.03	68.52	82.54	30.77			45	Fv	170.79	19.9	97.06	112.3
																									45	QY_max	0.69	0.53	0.65	0.57			45	QY_max	0.69	0.66	0.65	0.4			45	QY_max	0.66	0.12	0.52	0.53
																									45	Size	1425	687	635				45	Size [pixels]	65101	30269	25299	14235			45	Size	1096	407	484	222
																									45	Fo	121.13	105.44	131.65				45	Fo	36.2	38.84	39.04	32.95			45	Fo	110.15	82.48	101.44	92.33
																									45	Fm	410.43	295.36	280.04				45	Fm	100.96	115.74	100.83	60.07			45	Fm	356.91	187.05	226.4	147.24
																									45	Fv	289.29	189.92	148.39				45	Fv	64.76	76.9	61.79	27.11			45	Fv	246.76	104.57	124.95	54.91
																									45	QY_max	0.7	0.64	0.53				45	QY_max	0.64	0.61	0.45	0.66			45	QY_max	0.69	0.56	0.55	0.37
																									0	Size [pixels]	51681	27433	38661	12474			0	Size [pixels]	115101	25065	26011	16278			0	Size [pixels]	79253	36945	25639	11306
																									0	Fo	33.16	48.55	42.09	85.19			0	Fo	36.43	32.15	44.68	42.96			0	Fo	35.24	53.88	43.6	38.97
																									0	Fm	218.78	191.36	264.73	170.71			0	Fm	229.36	187.99	273.32	261.35			0	Fm	203.76	92.9	245.49	66.48
																									0	Fv	185.62	142.81	222.65	85.52			0	Fv	192.93	155.84	228.64	218.39			0	Fv	168.52	39.02	201.89	27.51
																									0	QY_max	0.85	0.75	0.84	0.5			0	QY_max	0.84	0.83	0.84	0.84			0	QY_max	0.83	0.42	0.82	0.41
																									15	Size [pixels]	57195	40327	38815	7422			15	Size [pixels]	101399	25172	23981	15538			15	Size [pixels]	45880	48177	30957	10387
																									15	Fo	35.56	39.7	47.62	51.11			15	Fo	40.13	44.57	42.47	28.45			15	Fo	36.78	40.09	40.32	36.05
																									15	Fm	173.63	152.25	204.06	127.51			15	Fm	175.77	133.41	172.29	108.49			15	Fm	111.47	129.76	139.02	55.15
																									15	Fv	138.07	112.54	156.44	76.4			15	Fv	135.64	88.84	129.82	80.04			15	Fv	74.69	89.68	98.69	19.09
																									15	QY_max	0.8	0.74	0.77	0.6			15	QY_max	0.77	0.67	0.75	0.74			15	QY_max	0.67	0.69	0.71	0.35
																									30	Size [pixels]	42313	46792	42727	7225			30	Size [pixels]	98839	25835	19956	13957			30	Size [pixels]	30407	49191	21330	12719
																									30	Fo	37.87	38.21	49.49	32.22			30	Fo	37.54	37.6	42.78	32.87			30	Fo	34.76	38.1	35.46	35.78
																									30	Fm	160.73	133.23	159.32	47.16			30	Fm	142.13	91.61	120.91	80.55			30	Fm	86.68	106.95	81.34	52.55
																									30	Fv	122.86	95.02	109.83	14.94			30	Fv	104.59	54.01	78.13	47.68			30	Fv	51.92	68.85	45.88	16.77
																									30	QY_max	0.76	0.71	0.69	0.32			30	QY_max	0.74	0.59	0.65	0.59			30	QY_max	0.6	0.64	0.56	0.32
																									45	Size [pixels]	52780	29176	28535	12051			45	Size [pixels]	95158	24442	25487	27084			45	Size [pixels]	67675	53299	26472	8231
																									45	Fo	38.11	34.19	45.93	46.36			45	Fo	39.64	38.31	46.99	40.11			45	Fo	42	41.2	41.17	31.54
																									45	Fm	153.97	84.57	120.03	90.87			45	Fm	110.58	99.55	121.5	116.77			45	Fm	95.34	118.83	106.99	46.74
																									45	Fv	115.86	50.38	74.1	44.51			45	Fv	70.94	61.23	74.52	76.67			45	Fv	53.35	77.63	65.82	15.2
																									45	QY_max	0.75	0.6	0.62	0.49			45	QY_max	0.64	0.62	0.61	0.66			45	QY_max	0.56	0.65	0.62	0.33
																									0	Size [pixels]	78354	27461	28129	12112											0	Size [pixels]	59477	19509	16894	14034
																									0	Fo	39.27	35.44	45.7	49.89											0	Fo	38.05	38.05	30.96	31.32
																									0	Fm	257.04	208.11	293.51	99.42											0	Fm	237.06	214.41	102.85	154.91
																									0	Fv	217.78	172.67	247.81	49.52											0	Fv	199	176.36	71.89	123.59
																									0	QY_max	0.85	0.83	0.84	0.5											0	QY_max	0.84	0.82	0.7	0.8
																									15	Size [pixels]	84942	25794	18722	19100											15	Size [pixels]	50492	28443	24064	11977
																									15	Fo	38.78	37.4	46.7	23.86											15	Fo	41.37	37.81	26.24	27.79
																									15	Fm	178.67	151.33	149.09	98.25											15	Fm	183.87	150.72	146.67	68.37
																									15	Fv	139.89	113.93	102.39	74.39											15	Fv	142.51	112.91	120.43	40.58
																									15	QY_max	0.78	0.75	0.69	0.76											15	QY_max	0.78	0.75	0.82	0.59
																									30	Size [pixels]	65606	15997	23097	8230											30	Size [pixels]	43173	36165	25639
																									30	Fo	46.5	42.84	36.72	38.37											30	Fo	41.53	45.07	29.17
																									30	Fm	180.1	125.49	126.73	59.34											30	Fm	160.93	145.18	116.5
																									30	Fv	133.6	82.65	90.01	20.97											30	Fv	119.4	100.11	87.33
																									30	QY_max	0.74	0.66	0.71	0.35											30	QY_max	0.74	0.69	0.75
																									45	Size [pixels]	48317	15950	19644	7299											45	Size [pixels]	52920	22609	14490
																									45	Fo	47.51	43.55	53.12	46.9											45	Fo	43.28	36.03	28
																									45	Fm	170.42	138.08	185.58	152.52											45	Fm	140.23	55.28	101.12
																									45	Fv	122.91	94.53	132.46	105.62											45	Fv	96.96	19.24	73.12
																									45	QY_max	0.72	0.68	0.71	0.69											45	QY_max	0.69	0.35	0.72
																									0	Size [pixels]	72722	22111	30979	9745											0	Size [pixels]	51724	23775	25266	18949
																									0	Fo	44.36	43.8	36.35	53.72											0	Fo	34.96	28.36	21.66	24.5
																									0	Fm	280.87	267.16	252.87	187.89											0	Fm	230.32	152.64	163.33	185.83
																									0	Fv	236.51	223.36	216.52	134.17											0	Fv	195.36	124.28	141.68	161.33
																									0	QY_max	0.84	0.84	0.86	0.71											0	QY_max	0.85	0.81	0.87	0.87
																									15	Size [pixels]	63307	19132	24037	5288											15	Size [pixels]	45515	31143	22355	18236
																									15	Fo	45.36	45.93	33.67	50.6											15	Fo	39.3	39.56	30.29	30.75
																									15	Fm	190.31	197.45	177.92	96.84											15	Fm	169.25	105.53	118.63	126.11
																									15	Fv	144.95	151.52	144.25	46.24											15	Fv	129.95	65.97	88.34	95.35
																									15	QY_max	0.76	0.77	0.81	0.48											15	QY_max	0.77	0.63	0.74	0.76
																									30	Size [pixels]	48724	19185	12919	5185											30	Size [pixels]	28154	22927	9155	8434
																									30	Fo	47.04	46.29	36.54	40.14											30	Fo	44.07	39.37	27.46	36.61
																									30	Fm	204.15	152.82	117.53	78.47											30	Fm	125.17	108.18	50.21	49.31
																									30	Fv	157.11	106.53	80.99	38.33											30	Fv	81.1	68.81	22.75	12.7
																									30	QY_max	0.77	0.7	0.69	0.49											30	QY_Lss	0.44	0.45	0.25	0.14
																									45	Size [pixels]	50368	15787	16857	1553											45	Size [pixels]	45555	22393	23996	7554
																									45	Fo	45.17	49.73	37.47	38.61											45	Fo	41.55	35.47	37.52	16.6
																									45	Fm	142.3	130	136.39	73.83											45	Fm	149.74	62.61	122.28	29.57
																									45	Fv	97.12	80.28	98.92	35.22											45	Fv	108.19	27.15	84.76	12.97
																									45	QY_max	0.68	0.62	0.73	0.48											45	QY_max	0.72	0.43	0.69	0.44
																									0	Size [pixels]	102019	41813	28305	9645											0	Size [pixels]	37953	15492	9671	8880
																									0	Fo	36.08	30.95	33.98	26.53											0	Fo	28.69	28.38	36.8	44.57
																									0	Fm	248.74	209.26	231.12	149.05											0	Fm	180.63	190.26	57.29	68.26
																									0	Fv	212.66	178.31	197.14	122.51											0	Fv	151.94	161.87	20.49	23.69
																									0	QY_max	0.85	0.85	0.85	0.82											0	QY_max	0.84	0.85	0.36	0.35
																									15	Size [pixels]	89941	34295	29980	9446											15	Size [pixels]	24174	20544	7234	9415
																									15	Fo	39.44	31.32	46.72	35.08											15	Fo	42.63	37.7	21.1	72.2
																									15	Fm	174.16	138.57	200.25	132.93											15	Fm	79.84	81.46	36.89	90.35
																									15	Fv	134.72	107.25	153.53	97.84											15	Fv	37.21	43.77	15.79	18.15
																									15	QY_max	0.77	0.77	0.77	0.74											15	QY_max	0.47	0.54	0.43	0.2
																									30	Size [pixels]	51896	33805	22808	6192											30	Size [pixels]	40018	24312	8539	6830
																									30	Fo	42.23	45.77	55.98	62.6											30	Fo	35.09	32.98	37.83	21.89
																									30	Fm	160.18	156.66	190.61	179.34											30	Fm	93.84	95.04	51.74	35.8
																									30	Fv	117.96	110.88	134.62	116.74											30	Fv	58.75	62.06	13.91	13.91
																									30	QY_max	0.74	0.71	0.71	0.65											30	QY_max	0.63	0.65	0.27	0.39
																									45	Size [pixels]	55881	23789	21082	5966											45	Size [pixels]	44242	27164	14854	8286
																									45	Fo	49.04	46.08	57.38	68.72											45	Fo	32.08	34.41	19.52	26.61
																									45	Fm	166.92	126.82	178.75	136.03											45	Fm	105.58	100.45	31.09	39.06
																									45	Fv	117.88	80.74	121.37	67.31											45	Fv	73.5	66.04	11.57	12.45
																									45	QY_max	0.71	0.64	0.68	0.49											45	QY_max	0.7	0.66	0.37	0.32

## Sheet: Fig. 2
PHOTOINHIBITION	kPI VALUES	Illumination temperature: 22C	Rschew	Rschew	Rschew	Rschew	Tenela	Tenela	Tenela	Tenela	Columbia-0	Columbia-1	Columbia-2	Columbia-3	Coimbra	Coimbra	Coimbra	Coimbra		Illumination temperature: 4C	Rschew	Rschew	Rschew	Rschew	Tenela	Tenela	Tenela	Tenela	Columbia-0	Columbia-1	Columbia-2	Columbia-3	Coimbra	Coimbra	Coimbra	Coimbra		Illumination temperature: 4C	Rschew	Rschew	Rschew	Rschew	Tenela	Tenela	Tenela	Tenela	Columbia-0	Columbia-1	Columbia-2
		Non-treated (22C grown)	Coefficient (kPI, min-1)	Std. Error	t	P	Coefficient (kPI, min-1)	Std. Error	t	P	Coefficient (kPI, min-1)	Std. Error	t	P	Coefficient (kPI, min-1)	Std. Error	t	P		Non-treated (22C grown)	Coefficient (kPI, min-1)	Std. Error	t	P	Coefficient (kPI, min-1)	Std. Error	t	P	Coefficient (kPI, min-1)	Std. Error	t	P	Coefficient (kPI, min-1)	Std. Error	t	P		2 week cold treated at 4C	Coefficient (kPI, min-1)	Std. Error	t	P	Coefficient (kPI, min-1)	Std. Error	t	P	Coefficient (kPI, min-1)	Std. Error	t
		1mg/ml lincomycin	0.0087	0.0005	18.6342	0.0003	0.0092	0.0004	20.5918	0.0003	0.0102	0.0009	10.9464	0.0016	0.0173	0.0049	3.5221	0.0389		1mg/ml lincomycin	0.0089	0.001	8.8298	0.0031	0.0112	0.0013	8.7068	0.0032	0.0131	0.0022	6.0348	0.0091	0.0129	0.0007	19.4471	0.0003		1mg/ml lincomycin	0.0073	7.8262e-05	93.4023	<0.0001	0.0086	0.0023	3.7998	0.032	0.0166	0.0097	1.7109
			0.0082	0.0002	47.8999	<0.0001	0.0094	0.0008	11.81	0.0013	0.013	0.0011	12.3927	0.0011	0.0155	0.0044	3.4873	0.0398			0.01	0.0004	22.9634	0.0002	0.0135	0.001	13.739	0.0008	0.0119	0.0007	16.4094	0.0005	0.0112	0.0007	15.4211	0.0006			0.0088	0.0035	2.5433	0.0844	0.0147	0.0046	3.224	0.0484	0.0073	0.001	7.0035
			0.009	0.0007	12.742	0.001	0.011	0.0003	39.8668	<0.0001	0.0111	0.0006	18.8859	0.0003	0.0152	0.0042	3.6004	0.0368			0.0094	0.0007	13.8411	0.0008	0.0131	0.0005	24.1046	0.0002	0.0124	0.0013	9.7727	0.0023	0.0106	0.0015	7.0129	0.006			0.009	0.0006	14.4848	0.0007	0.0061	0.0015	4.0875	0.055	0.0109	0.0009	12.1976
			0.008	0.0012	6.6008	0.0071	0.0128	0.0019	6.8955	0.0062	0.0128	0.0004	29.5705	<0.0001							0.0095	0.0005	18.5938	0.0003	0.0125	0.0008	16.4665	0.0005	0.0165	0.0024	6.8454	0.0064	0.0189	0.0036	5.317	0.013			0.0092	0.0018	5.2021	0.0138	0.009	0.0005	18.9522	0.0003	0.0111	0.0028	4.0238
			0.0096	0.0007	13.2147	0.0009	0.0092	0.0013	7.2231	0.0055	0.0133	0.0007	17.9645	0.0004							0.008	0.0004	18.91	0.0003	0.0118	0.0002	50.6015	<0.0001	0.0132	0.0009	14.2434	0.0007	0.0139	0.0005	30.4467	<0.0001			0.0063	0.0006	10.7378	0.0017	0.0127	0.0043	2.9663	0.0592	0.0054	0.0013	4.237
			0.0068	0.0018	3.8163	0.0317	0.012	0.0006	20.8592	0.0002	0.0146	0.0015	9.8314	0.0022							0.008	0.0003	30.9993	<0.0001	0.0114	0.0009	12.3693	0.0011	0.0133	0.0004	37.7234	<0.0001	0.0167	0.002	8.5046	0.0034			0.0096	0.0006	15.8332	0.0005	0.0075	0.0015	5.0776	0.0148	0.0109	0.0032	3.4524
			0.0104	0.001	10.4159	0.0019	0.0114	0.0008	14.514	0.0007	0.0137	0.0008	17.4026	0.0004							0.0106	0.0009	11.773	0.0013	0.0099	0.0002	60.6893	<0.0001	0.0093	0.0007	13.8469	0.0008	0.0123	0.0015	8.1064	0.0039			0.0061	0.0007	9.255	0.0027	0.0071	0.001	6.8491	0.0064	0.006	0.0005	12.4313
			0.0097	0.0013	7.5252	0.0049	0.0113	0.0007	16.447	0.0005	0.0129	0.0004	29.2562	<0.0001							0.0102	0.0002	47.7356	<0.0001	0.0114	0.003	3.7825	0.0324	0.0102	0.0004	25.5407	0.0001	0.0128	0.0013	10.205	0.002			0.0083	0.0008	10.2569	0.002	0.0047	0.0011	4.0965	0.0263	0.0129	0.0057	2.253
			0.0069	0.0012	6.0087	0.0092	0.0106	0.0005	22.7995	0.0002	0.0139	0.0004	34.4829	<0.0001							0.0092	0.0004	23.3435	0.0002	0.0098	0.0014	7.234	0.0054	0.009	0.001	8.9435	0.0029	0.0118	0.0006	18.7133	0.0003			0.0092	0.0011	8.0138	0.0041	0.0077	0.004	1.9218	0.1504	0.0045	0.0006	8.0635
			0.009	0.0003	28.3649	<0.0001	0.0102	0.0008	12.4773	0.0011											0.0086	0.0003	32.4263	<0.0001	0.0125	0.0014	9.11	0.0028	0.0092	0.0005	16.7598	0.0005							0.0066	0.0007	10.1583	0.002	0.012	0.0058	2.0764	0.1295	0.0057	0.0007	8.1726
			0.008	0.0004	18.0498	0.0004	0.0098	0.0006	15.415	0.0006											0.0097	0.0009	10.6802	0.0018	0.0104	0.001	10.2976	0.002	0.0083	0.0006	14.4301	0.0007							0.0053	0.0006	8.5652	0.0033	0.0083	0.0031	2.6398	0.0777	0.005	0.0011	4.4438
			0.0094	0.0008	12.0005	0.0012	0.0092	0.0004	20.5918	0.0003											0.0097	0.0005	20.2369	0.0003	0.0099	0.0002	60.6893	<0.0001	0.0073	0.0005	14.7574	0.0007							0.0044	0.0005	8.9195	0.003	0.0059	0.0005	12.114	0.0012	0.0153	0.0047	3.268
																													0.0094	0.0002	51.2636	<0.0001							0.0058	0.0004	12.895	0.001	0.0134	0.0034	3.9699	0.0286	0.0072	0.0006	12.4244
																													0.0097	0.0004	22.9614	0.0002							0.0059	0.0014	4.1518	0.0534	0.0069	0.0009	7.8054	0.0044
																													0.0092	0.0003	30.0883	<0.0001							0.007	0.0015	4.7395	0.0178	0.0036	0.0004	9.7204	0.0104
																																							0.0066	0.0009	7.1381	0.0057	0.0133	0.0006	22.8757	0.0002
T TESTS			R vs T	R vs Col	R vs Co	T vs Col	T vs Co	Col vs Co													R vs T	R vs Col	R vs Co	T vs Col	T vs Co	Col vs Co													R vs T	R vs Col	R vs Co	T vs Col	T vs Co	Col vs Co
			0.000694466	1.88433e-06	0.00199677	0.000969773	0.00388207	9.05462e-05													0.000110617	0.0437529	0.00156637	0.388845	0.0645489	0.0289315													0.0951801	0.129117	0.190876	0.83631	0.49717	0.588978
			22C vs 4C							NT vs CT
			Rschew	Tenela	Columbia-0	Coimbra				Rschew	Tenela	Columbia-0	Coimbra
			0.104363	0.0772621	0.0171411	0.048844				0.000150126	0.0102593	0.21613	0.252628
[truncated: 31 more columns]

## Sheet: Fig. 3
PHOTOINHIBITION	kPI VALUES	Illumination temperature: 22C	Rschew	Rschew	Rschew	Rschew	Tenela	Tenela	Tenela	Tenela	Columbia-0	Columbia-1	Columbia-2	Columbia-3	Coimbra	Coimbra	Coimbra	Coimbra		Illumination temperature: 4C	Rschew	Rschew	Rschew	Rschew	Tenela	Tenela	Tenela	Tenela	Columbia-0	Columbia-1	Columbia-2	Columbia-3	Coimbra	Coimbra	Coimbra	Coimbra		Illumination temperature: 4C	Rschew	Rschew	Rschew	Rschew	Tenela	Tenela	Tenela	Tenela	Columbia-0	Columbia-1	Columbia-2
		Non-treated (22C grown)	Coefficient (kPI, min-1)	Std. Error	t	P	Coefficient (kPI, min-1)	Std. Error	t	P	Coefficient (kPI, min-1)	Std. Error	t	P	Coefficient (kPI, min-1)	Std. Error	t	P		Non-treated (22C grown)	Coefficient (kPI, min-1)	Std. Error	t	P	Coefficient (kPI, min-1)	Std. Error	t	P	Coefficient (kPI, min-1)	Std. Error	t	P	Coefficient (kPI, min-1)	Std. Error	t	P		2 week cold treated at 4C	Coefficient (kPI, min-1)	Std. Error	t	P	Coefficient (kPI, min-1)	Std. Error	t	P	Coefficient (kPI, min-1)	Std. Error	t
		1mg/ml lincomycin	0.019	0.0007	29.185	<0,0001	0.0216	0.0024	9.1643	0.0027	0.0272	0.0032	8.4273	0.0035	0.0298	0.0019	15.5285	0.0006		1mg/ml lincomycin	0.0119	0.0061	1.9624	0.1445	0.0209	0.0043	4.8774	0.0165	0.0122	0.0104	1.1682	0.3271	0.0326	0.0023	14.4126	0.0007		1mg/ml lincomycin	0.0173	0.0023	7.6636	0.0046	0.0241	0.0019		0.0011	0.0134	0.0019	7.1727
			0.0136	0.0011	12.1961	0.0012	0.0209	0.0022	9.4293	0.0025	0.0281	0.0022	13.0493	0.001	0.0201	0.0027	7.3852	0.0051			0.0136	0.0013	10.2291	0.002	0.0242	0.0025	9.8349	0.0022	0.0096	0.0016	6.1503	0.0086	0.0108	0.0012	8.811	0.0031			0.0123	0.0021	5.9934	0.0093	0.0148	0.0017		0.0032	0.0093	0.0023	4.1111
			0.016	0.0008	20.8007	0.0002	0.017	0.004	4.3025	0.0231	0.0242	0.0021	11.5097	0.0014	0.0223	0.0052	4.2763	0.0235			0.008	0.002	4.0943	0.0263	0.0155	0.0033	4.7263	0.0179	0.0163	0.0008	21.6552	0.0002	0.0182	0.0023	7.9531	0.0041			0.0171	0.0015	11.2422	0.0015	0.0239	0.0073		0.0467	0.0186	0.0045	4.123
			0.0199	0.0021	9.6273	0.0024	0.023	0.0003	91.6078	0.0001	0.0215	0.0034	6.398	0.0077							0.0175	0.0009	20.164	0.0003	0.0119	0.0009	12.5801	0.0011	0.0285	0.003	9.3398	0.0026	0.0239	0.0014	17.6934	0.0004			0.0117	0.0003	34.2999	0.0001	0.0251	0.0059		0.0235	0.01	0.0037	2.7352
			0.0218	0.0029	7.5865	0.0048	0.0224	0.0044	5.1272	0.0144	0.0195	0.0026	7.6132	0.0047							0.0118	0.0015	7.7975	0.0044	0.0227	0.0025	8.9463	0.0029	0.0212	0.0035	6.0037	0.0093	0.0297	0.004	7.3589	0.0052			0.0238	0.0039	6.1775	0.0085					0.0144	0.0006	24.6846
			0.026	0.0051	5.109	0.0145					0.0278	0.0022	12.4843	0.0011							0.0179	0.0007	24.8165	0.0001	0.0202	0.0021	9.6922	0.0023	0.0212	0.0035	18.0151	0.0004	0.0203	0.0071	2.8396	0.0657			0.011	0.0012	9.102	0.0028					0.0111	0.0047	2.3478
																					0.0062	0.0013	4.8053	0.0172					0.0182	0.0016	11.2483	0.0015
																													0.0157	0.0032	4.8571	0.0167
T TESTS			R vs T	R vs Col	R vs Co	T vs Col	T vs Co	Col vs Co													R vs T	R vs Col	R vs Co	T vs Col	T vs Co	Col vs Co													R vs T	R vs Col	R vs Co	T vs Col	T vs Co	Col vs Co
			0.462688	0.0443459	0.252641	0.0705275	0.407527	0.160828													0.0213984	0.0621954	0.0250336	0.635496	0.398744	0.252347													0.0803862	0.292346	0.382327	0.0213586	0.0443225	0.89883
			22C vs 4C							NT vs CT
			Rschew	Tenela	Columbia-0	Coimbra				Rschew	Tenela	Columbia-0	Coimbra
			0.0158161	0.445657	0.0201887	0.745881				0.257034	0.403361	0.0681128	0.0445617
[truncated: 23 more columns]

## Sheet: Fig. 4
CHLOROPHYLL (rel.)	Non-treated (22C grown)	Rschew	Tenela	Columbia-0	Coimbra			Non-treated (22C grown)	Rschew	Tenela	Columbia-0	Coimbra			1 week cold treated at 4C	Rschew	Tenela	Columbia-0	Coimbra			2 week cold treated at 4C	Rschew	Tenela	Columbia-0	Coimbra		FLAVONOLS (rel.)	Non-treated (22C grown)	Rschew	Tenela	Columbia-0	Coimbra			Non-treated (22C grown)	Rschew	Tenela	Columbia-0	Coimbra			1 week cold treated at 4C	Rschew	Tenela	Columbia-0	Coimbra
		19.469	15.405	19.023	14.066			Older	21.964	19.968	18.181	15.036				16.317	15.809	17.841	7.813				16.76	11.447	14.553	12.094				0.101	0.096	0.116	0.097			Older	0.12	0.117	0.107	0.107				0.147	0.26	0.208	0.117
		19.308	29.263	21.084	29.992				20.78	23.62	21.377	24.239				13.42	11.558	15.746	21.325				21.375	12.724	18.215	21.806				0.109	0.121	0.13	0.131				0.112	0.143	0.09	0.13				0.108	0.162	0.257	0.276
		26.569	16.954	18.082	8.501				22.398	20.864	18.677	18.112				16.429	17.3	16.776	14.493				42.727	14.171	11.182	16.76				0.154	0.091	0.13	0.101				0.13	0.106	0.09	0.148				0.172	0.278	0.25	0.166
		20.762	19.968	17.607	1.74				22.449	15.824	18.596	18.497				23.783	17.741	18.994	14.771				19.269	7.097	16.063	14.88				0.093	0.092	0.11	0.099				0.112	0.09	0.162	0.12				0.196	0.149	0.324	0.244
		21.652	19.142	18.733	17.711				31.199	19.117	18.524	10.827				20.674	16.343	17.726	15.714				16.884	31.544	19.957	9.185				0.108	0.108	0.105	0.125				0.086	0.139	0.118	0.137				0.199	0.326	0.235	0.264
		18.381	10.712	17.308	18.419				31.133	18.378	19.716	4.015				19.51	15.928	12.661	12.889				18.345	18.214	17.478	17.003				0.09	0.129	0.113	0.118				0.135	0.111	0.111	0.115				0.245	0.206	0.3	0.106
		20.424	16.379	18.257	8.506				23.941	22.142	20.115	20.525				17.777	13.95	8.777	12.057				19.096	10.669	18.913	20.364				0.104	0.087	0.115	0.093				0.127	0.146	0.129	0.149				0.299	0.157	0.193	0.334
		19.907	16.882	18.516	8.482				23.173	18.459	22.266	13.251				20.345	15.809	17.144	21.571				18.587	17.042	18.463	31.255				0.119	0.087	0.136	0.093				0.103	0.121	0.141	0.166				0.177	0.289	0.223	0.16
		18.254	18.062	18.807	7.97				23.824	15.61	20.232	17.199				20.718	14.185	18.525	8.954				19.261	16.796	18.428	18.299				0.12	0.101	0.11	0.124				0.14	0.102	0.134	0.156				0.212	0.155	0.306	0.12
		21.73	19.085	20.459	16.388				22.911	19.919	26.892	9.086				21.686	13.068	17.854	18.125				23.474	15.406	37.27	14.728				0.111	0.102	0.142	0.068				0.112	0.098	0.143	0.132				0.308	0.186	0.226	0.103
		18.511	14.363	19.66	21.65				23.362	23.428	24.034	1.32				17.935	15.377	19.28	16.266				19.702	19.655	19.035	12.387				0.1	0.098	0.112	0.132				0.126	0.118	0.198	0.072				0.333	0.232	0.181	0.293
		21.201	17.832	19.864	15.41				22.974	20.451	28.541	19.374				22.278	13.967	17.656	19.272				24.524	19.15	26.717	6.351				0.103	0.098	0.117	0.094				0.104	0.099	0.13	0.078				0.266	0.344	0.328	0.193
		20.902	13.236	18.271	16.938				20.361	19.359	26.901	24.13				17.908	17.223	18.087	15.407				18.344	20.25	12.34	13.426				0.106	0.105	0.122	0.102				0.116	0.124	0.151	0.139				0.353	0.265	0.204	0.203
		22.45	17.229	20.051	36.373				22.781	17.218	27.644	7.812				22.011	13.927	17.014	12.496				19.387	4.911	14.722	11.387				0.113	0.093	0.114	0.164				0.126	0.099	0.163	0.197				0.207	0.209	0.14	0.126
		22.437	18.009	18.204	18.93				22.314	18.798	18.237	21.46				8.074	15.263	15.583	18.785					18.478	13.434	12.528				0.116	0.087	0.126	0.093				0.116	0.144	0.157	0.111				0.247	0.202	0.178	0.146
																								18.845
																								18.506
																								21.589
T TESTS		R vs T	R vs Col	R vs Co	T vs Col	T vs Co	Col vs Co		R vs T	R vs Col	R vs Co	T vs Col	T vs Co	Col vs Co		R vs T	R vs Col	R vs Co	T vs Col	T vs Co	Col vs Co		R vs T	R vs Col	R vs Co	T vs Col	T vs Co	Col vs Co		R vs T	R vs Col	R vs Co	T vs Col	T vs Co	Col vs Co		R vs T	R vs Col	R vs Co	T vs Col	T vs Co	Col vs Co		R vs T	R vs Col	R vs Co	T vs Col	T vs Co	Col vs Co
		0.0110301	0.00626237	0.0624812	0.207023	0.576809	0.23553		0.000407584	0.193159	0.000331545	0.0451184	0.0304002	0.0027996		0.00652747	0.131279	0.0354521	0.0869009	0.886245	0.309673		0.0420351	0.25324	0.0201993	0.36955	0.643476	0.202435		0.0524425	0.0441139	0.904687	4.85379e-05	0.187723	0.115109		0.930064	0.0528282	0.174021	0.0595789	0.179781	0.694727		0.89455	0.812406	0.13316	0.689534	0.147035	0.0661449
		younger vs older/1 week vs 2 weeks							NT vs CT																					younger vs older/1 week vs 2 weeks							NT vs CT
		Rschew	Tenela	Columbia-0	Coimbra				Rschew	Tenela	Columbia-0	Coimbra																		Rschew	Tenela	Columbia-0	Coimbra				Rschew	Tenela	Columbia-0	Coimbra
	NT	0.00701422	0.106665	0.00829809	0.715516			younger/1 week	0.0725252	0.0540504	0.00715516	0.77154																	NT	0.146605	0.00586924	0.0787056	0.0462756			younger/1 week	8.57226e-06	1.30523e-06	1.13759e-06	0.00100485
	CT	0.20213	0.384381	0.327892	0.929228			older/2 weeks	0.223424	0.0568982	0.0788225	0.834437																	CT	5.08262e-05	0.00527896	0.000106026	0.00163964			older/2 weeks	4.78991e-07	2.74905e-07	1.32019e-06	4.37008e-06
[truncated: 5 more columns]

## Sheet: Fig. 5
CO2 ASSIMILATION	Non-treated (22C grown)	Light (umol /m2 /s)	Time, s	Rschew	Rschew	Rschew	Rschew	Tenela	Tenela	Tenela	Tenela	Tenela	Tenela	Columbia-0	Columbia-0	Columbia-0	Columbia-0	Columbia-0	Columbia-0	Coimbra	Coimbra	Coimbra	Coimbra		2 week cold treated at 4C	Light	Time, s	Rschew	Rschew	Rschew	Rschew	Tenela	Tenela	Tenela	Columbia-0	Columbia-0	Columbia-0	Columbia-0	Coimbra	Coimbra	Coimbra
umol CO2 /m2 /s		100		1.66089	-0.010276			3.26974	-0.190199	1.32003				2.37765	-0.3729	-0.871372				0.285098	-1.8384	-1.51132				100		-1.82027	-1.7743			1.12342			-1.69932	-0.854929
		100		1.56067	-0.00704844			5.30782	-0.900363	1.68875				3.36556	-0.441696	-1.7192				0.149923	-4.28437	-3.78347				100		-2.04695	-2.20595	16.2945		2.12384			-2.60066	-1.94369
		100		0.801699	0.20932			1.56357	0.150357	1.48416				1.16221	0.433947	-0.351781				0.060973	-0.88865	-1.14365				100		0.0115653	-1.49968	14.0965		0.388454			-0.979881	-0.285228
		100		0.801699	0.204918			1.56357	0.603452	1.54683				1.32599	1.13211	0.253191				0.060973	0.081763	-0.00775032	-5.70104			100		-0.456233	-1.24376	9.19796		0.025399			-0.539281	-0.285228
		100		0.735564	0.204918			1.44438	0.603452	1.55239				1.32599	1.13211	0.288775				-0.0239401	0.15579	-0.00775032	-1.77352			100		-0.0570259	1.10955	50.4041		-0.0310237			-0.517247	-0.0765006
		100	-60	0.564981	0.20932			0.977837	0.603452	1.55239				1.16221	1.13211	0.352361				-0.0239401	0.237599	-0.00775032	-2.80787			100	-60	-0.0570259	-0.83616	25.0211		-0.0433413			-0.365051	-0.054756
		100	-50	0.564981	0.271058		-1.45244	0.829799	0.630873	1.55648			-1.48392	1.06325	1.13322	0.39191				-0.0239401	0.237599	-0.00775032	-1.2169			100	-50	-0.372291	-0.809435	7.46444		-0.072503			-0.356118	-0.000477449		-0.606259
		100	-40	0.564981	0.271058	-4.38952	-2.93816	0.829799	0.625124	1.55239			-5.46959	1.06325	1.28177	0.512762	-4.58932			-0.07678	0.237599	-0.00775032	-0.610459			100	-40	-0.151797	-0.729262	-2.75918		-0.0764675			-0.356118	0.114084	-0.528063	-0.638447		-1.14894
		100	-30	1.14303	0.204918	-2.94134	-3.04931	0.977837	0.625124	1.55648		-2.25523	-4.2784	1.42186	1.28177	0.512762	-1.62738	-3.56841	-0.621584	-0.0239401	0.295506	0.221422	-1.87393			100	-30	-0.0570259	-0.69839			-0.0764675		-1.2185	-0.356118	0.192573	-0.830426	-1.79676		-2.1409
		100	-20	1.17062	0.271058	-2.68813	-2.14834	0.977837	0.630873	1.55793		-2.92822	-3.18564	1.48529	1.28177	0.565873	-3.69892	-5.87137	-1.3311	0.00920042	0.314658	0.221422	-1.45367			100	-20	-0.0344176	-0.678825	-1.44114		-0.0764675	-0.23599	-1.29395	-0.35214	0.216589	-0.420953	-1.51326		-0.501374
		100	-10	1.17062	0.271058	-2.86645	-2.32634	0.977837	0.685874	1.57552	-6.72034	-0.384781	-3.25808	1.48529	1.28177	0.768825	-3.68564	-3.39925	-0.281533	0.0481951	0.401443	0.221422	-0.629329			100	-10	-0.0344176	-0.633948	-1.2311	-0.193971	-0.0764675	-0.863929	0.113063	-0.231336	0.272828	-0.587786	-2.81142		-0.823477	-0.505411
		100	0	1.24014	0.51798	-3.23973	-1.80193	1.0184	0.909748	1.65131	-5.86112	-1.645	-3.18871	1.48529	1.29801	0.814855	-3.75363	-2.17439	0.0135495	0.472682	0.656298	0.260025	-0.638305			100	0	-0.0344176	-0.547743	-1.18423	-0.821587	-0.0764675	-0.629169	-0.585529	-0.231336	0.410101	-1.3944	-3.54394		-0.988514	-0.291143
		2000	10	2.36143	0.677388	-0.29628	0.402934	1.42345	1.05816	1.65131	-2.90886	1.70939	-2.40349	2.12323	1.3851	1.04895	-2.26352	-1.21076	0.888724	0.472833	1.45465	0.553666	1.05269			2000	10	0.357586	-0.397358	0.0219506	2.11706	0.0883689	0.51837	0.0247568	0.0891616	0.410101	0.392952	-0.29895		0.13411	1.9815
		2000	20	3.96323	1.62184	-0.522373	0.649457	2.12337	1.51704	2.22157	-1.0826	1.59347	-1.04663	2.66564	2.06303	2.24758	-2.35126	-0.0652236	2.39815	0.631358	1.73033	0.981277	1.58423			2000	20	1.29593	0.069203	0.423408	2.4976	0.816253	0.717907	0.517404	0.215393	0.800232	0.669958	-0.495998		0.641562	1.52044
		2000	30	4.4721	1.88301	0.981034	1.70882	2.51792	1.66241	2.83679	-1.98744	2.53501	-1.04131	4.13926	2.2743	2.40241	-1.0748	0.0848726	2.28864	1.16371	1.79503	1.27107	3.03509			2000	30	2.73321	0.704006	1.24479	2.80488	1.38731	0.156231	0.180252	0.215393	1.06861	1.29232	-1.13136		0.942185	1.1576
		2000	40	4.79706	2.25742	1.44992	2.00652	2.54722	1.76721	3.26068	-0.519832	2.95453	-0.694542	4.26077	2.44508	2.99101	-0.583138	0.690079	3.69775	1.49236	2.5263	1.27107	2.5322			2000	40	3.79008	0.753519	1.07117	2.91209	2.63653	0.904864	-0.0548137	0.544675	1.51881	1.50139	-0.180765		1.24618	2.06962
		2000	50	5.30396	2.98935	2.22114	2.1265	2.97402	2.48644	3.3097	0.348471	3.21577	0.103986	4.72053	2.57604	3.9976	-0.343524	1.51295	4.78508	1.52647	2.5263	1.38353	2.85682			2000	50	3.95308	1.26103	1.01533	3.91719	2.70873	1.69134	0.052511	0.662171	1.66525	1.32801	0.134843		0.434085	2.55415
		2000	60	5.61925	3.16364	3.14649	3.42934	2.97402	2.48644	3.66333	0.209959	2.40545	0.574108	4.78273	2.70943	4.38949	0.572396	0.998252	4.6662	1.61015	2.5902	1.6928	2.82862			2000	60	4.1574	1.36616	1.88717	4.19397	3.13868	1.63765	0.511283	0.983012	1.76484	1.32529	0.465471		0.698865	2.93882
		2000	70	6.02831	3.41214	4.14238	2.74277	2.97402	2.54306	3.96359	1.16361	3.53053	1.81692	4.87219	2.79586	4.38949	0.610194	1.25355	4.43444	1.75418	2.7097	1.79423	3.69629			2000	70	4.1574	1.9034	2.45328	3.58123	3.56834	1.84307	0.446618	1.44785	1.77959	1.44079	-0.141363		1.37304	3.29697
		2000	80	6.09652	3.42995	3.74012	4.21711	3.06371	2.81831	3.96359	1.76687	4.71278	1.64627	5.06965	2.90281	4.40123	0.720019	2.18895	4.20139	1.94504	2.73118	1.90193	3.57323			2000	80	4.49399	2.12981	1.3776	4.37825	3.58752	1.78968	0.905415	1.45367	1.87005	0.996407	-0.207362		2.16907	2.40897
		2000	90	6.33973	3.44587	4.33392	4.51646	3.89404	2.8798	4.01751	2.37673	4.9838	1.15319	5.4845	3.14479	4.9438	1.45067	1.37959	5.27181	2.04882	3.04618	2.00907	3.52521			2000	90	4.50889	2.27325	1.34299	4.97063	3.58752	1.70173	1.0129	1.53098	1.95559	1.28361	0.586978		1.24782	2.61479
		2000	100	6.62794	3.64075	4.22543	4.56725	4.33041	3.00102	4.18927	1.74067	4.52712	1.55414	5.64171	3.22278	4.97355	1.92453	2.59613	5.73795	2.08764	3.46397	2.00907	4.29655			2000	100	4.54273	2.27358	1.01802	4.7229	3.61925	1.57009	1.03063	1.53098	1.99135	0.967961	0.696976		0.849162	2.41648
		2000	110	6.99166	3.9036	4.77568	4.6963	4.56458	3.28039	4.19982	2.43375	5.19987	2.24182	5.85167	3.49525	5.01112	1.86698	2.14402	5.42003	2.26961	3.58892	2.24967	4.21699			2000	110	4.64952	2.27358	1.38772	4.76591	3.65585	1.29365	0.253548	1.48507	2.10815	0.973617	0.484599		0.63155	2.58941
		2000	120	7.27923	4.39481	4.8433	4.93844	4.56458	3.3339	4.37703	1.46578	5.74439	2.33394	6.21142	3.7195	5.2903	1.75933	2.76389	6.2356	2.43596	3.93279	2.24967	4.99987			2000	120	4.69206	2.29995	2.59651	4.97871	3.78256	1.791	0.419166	1.45367	2.18401	1.42806	0.667658		1.36274	2.67424
		2000	130	7.45209	4.62393	5.25646	5.09632	4.60526	3.42354	4.58627	2.8734	5.35051	2.7138	6.62052	3.84832	5.2903	1.638	2.54327	5.67689	2.54298	3.93279	2.36805	4.88194			2000	130	4.83932	2.45013	2.76955	4.28177	3.91579	1.49718	0.830613	1.44785	2.18401	1.20876	0.169455		1.60318	2.59447
		2000	140	7.53766	4.7241	5.30048	4.78341	4.60526	3.42354	4.74133	3.03667	5.43687	2.86131	7.06747	3.92799	5.37574	2.43918	3.13164	6.75839	2.60561	4.56642	2.69904	5.15605			2000	140	4.84007	2.45013	2.11251	4.27503	3.99051	1.50444	0.562374	1.45367	2.23522	1.18339	0.0180495		1.35348	2.50167
		2000	150	7.54747	4.83331	5.7462	6.53393	4.64915	3.58393	5.00909	2.76018	5.70924	2.92774	7.06747	4.19547	5.40008	2.52928	2.88515	6.66103	2.72743	4.60146	3.14885	3.99831			2000	150	5.07583	2.45013	2.42883	3.97037	3.99051	2.00311	0.244044	1.48507	2.24044	1.25262	-0.0402753		1.66963	3.06606
		2000	160	7.56724	4.83331	5.91054	5.17199	4.65861	3.74295	5.00909	2.84378	5.78979	1.81701	7.10588	4.19547	5.79743	1.98778	2.74805	6.42242	3.00458	4.60713	3.20605	4.61307			2000	160	5.10886	2.53659	2.05407	4.53328	4.04862	2.00781	1.12549	1.48507	2.24044	1.48993	0.597293		2.14896	3.28391
		2000	170	7.85099	4.98828	5.45726	5.96303	4.56458	3.74919	5.00802	2.8041	5.14316	2.59469	7.10933	4.24245	5.95214	1.83384	3.03235	7.07488	3.18406	4.68955	3.30286	4.74891			2000	170	5.26116	2.54694	2.02847	4.3304	4.08014	2.20598	0.532269	1.49566	2.24044	1.45225	0.900175		1.66159	3.44532
		2000	180	8.09472	5.09718	5.62784	6.36894	4.49992	3.79662	5.00802	3.44842	6.32763	3.23245	7.1098	4.24433	5.96511	2.63986	2.97277	6.75525	3.58083	5.12641	3.30286	5.31832			2000	180	5.33853	2.64774	2.27335	4.83704	4.10781	2.49525	0.742673	1.54268	2.40501	1.55236	0.751524		0.969401	3.41881
		2000	190	8.13114	5.27529	5.9986	6.30734	4.65861	3.96335	5.00909	3.57917	6.57998	3.83822	7.39873	4.38428	5.96511	2.76193	3.48407	6.67132	3.79186	5.21246	3.30286	5.49341			2000	190	5.38146	2.68137	2.46673	5.24797	4.1794	2.04802	0.629169	1.55428	2.40501	1.05208	1.5377		1.22081	3.99832
		2000	200	8.15199	5.3596	5.9294	6.23386	4.65861	3.98694	5.12558	2.70778	5.30933	3.27441	7.47024	4.38428	6.19189	3.17469	3.43285	7.42379	3.79186	5.21246	3.30286	5.54592			2000	200	5.56746	2.69641	2.5069	4.17194	4.26293	2.19551	0.431999	1.57213	2.40501	1.44955	1.24506		1.24005	3.47498
		2000	210	8.15696	5.7337	6.51723	6.74666	4.69441	4.05961	5.16737	3.13273	5.59108	3.10512	7.47024	4.43473	6.28634	2.81489	3.60608	6.52646	3.79186	5.21246	3.30286	4.96108			2000	210	5.7308	2.69641	2.54072	4.41498	4.35955	2.42638	0.7406	1.57213	2.43539	1.3721	0.201358		2.25205	3.23216
		2000	220	8.57061	5.74414	6.17052	6.88177	4.69441	4.05961	5.22147	3.22263	6.08566	3.91631	7.48266	4.44938	6.28634	1.54362	2.53539	7.26849	3.83355	5.29581	3.22758	5.31431			2000	220	5.7308	2.68137	2.30993	4.33952	4.40766	2.07004	0.765023	1.57213	2.43539	1.29689	0.300895		2.00061	3.11826
		2000	230	8.58943	5.75691	6.28061	7.25493	4.69441	4.05961	5.22147	3.22657	5.3329	3.60855	7.50069	4.47327	6.27256	2.37434	3.4815	6.89913	3.83355	5.30855	3.20703	4.88685			2000	230	5.82038	2.68137	2.67387	5.35699	4.47094	1.75285	0.429013	1.57213	2.45465	1.13841	0.877158		1.9841	3.17662
		2000	240	8.77656	6.02153	6.80665	6.75442	4.72971	4.0814	5.2548	3.41846	6.39138	3.6148	7.57413	4.51012	6.19189	3.36185	3.97638	6.5684	3.77948	5.45665	3.20703	5.10669			2000	240	5.82038	2.69641	2.60635	4.67791	4.50299	0.894484	0.900762	1.63778	2.45465	1.07608	0.981579		1.57448	4.15504
		2000	250	8.90122	6.10055	6.12519	6.40928	4.72971	4.05961	5.40539	3.20745	5.67296	3.90851	7.57962	4.51045	5.95808	2.61402	4.13176	6.6991	3.77948	5.47748	3.20703	5.61724			2000	250	5.82038	2.69641	2.49448	4.46437	4.50299	1.76295	0.973244	1.57213	2.43539	1.91577	1.01562		1.65234	3.63008
		2000	260	8.90544	6.10464	7.17903	7.00387	4.72971	4.03809	5.2548	2.64848	5.76334	4.51248	7.57962	4.87885	5.86555	2.58699	2.97972	5.75355	3.74118	5.47748	3.22758	5.26498			2000	260	5.73477	2.69641	2.58512	4.23031	4.58574	2.11976	1.43476	1.55754	2.43539	2.04129	1.16786		2.20846	3.52129
		2000	270	9.15602	6.1557	5.80997	6.404	4.69441	4.03809	5.22998	3.25568	5.20337	4.64077	7.58745	4.88938	5.86555	1.78697	3.4462	6.55879	3.77948	5.6177	3.36595	5.25826			2000	270	5.70882	2.77052	2.39986	4.21257	4.68926	2.34644	1.85257	1.55754	2.45465	1.60575	0.732728		2.08688	2.87887
		2000	280	9.25738	6.33426	6.2845	6.48843	4.99411	4.03809	5.2548	3.42615	6.23384	4.03304	7.66504	5.02499	5.86555	2.25962	3.42241	6.83967	3.84686	5.63056	3.36595	5.49938			2000	280	5.70882	2.78038	2.74457	4.02958	4.58574	2.66389	1.006	1.67093	2.5854	1.08964	1.36149		1.94403	3.31444
		2000	290	9.28674	6.47904	7.41031	6.5917	4.99411	4.26408	5.40539	3.80923	6.50411	4.33661	7.76764	5.08214	5.86555	3.16474	3.08439	6.23841	3.84686	5.63056	3.52457	4.96957			2000	290	5.73477	2.78038	3.1908	4.58098	4.58574	2.13269	1.04489	1.67093	2.65807	1.34042	1.30236		2.03418	3.49168
		2000	300	9.28674	6.53713	6.61783	7.20109	4.99411	4.27128	5.53682	3.62483	5.60218	4.3422	7.88925	5.08214	5.94719	2.83682	3.57449	6.81305	3.85237	5.79072	3.57723	5.6027			2000	300	5.73477	2.78038	3.08681	4.68235	4.58574	2.19232	1.3301	1.87057	2.65807	1.38173	0.713478		1.73458	3.833
		2000	310	9.38632	6.61961	6.80876	7.38491	4.99411	4.27128	5.53682	3.70283	6.61861	4.02081	7.83221	5.08214	5.94719	3.03008	3.84018	6.96415	4.02181	5.94546	3.6418	5.43712			2000	310	5.80847	2.88855	2.85665	4.58447	4.59115	1.72171	1.11741	1.87057	2.75233	1.71015	1.33114		1.27744	3.6293
		2000	320	9.43764	6.66372	6.95289	7.81392	5.08879	4.42631	5.82003	4.15769	5.9773	3.37916	7.83221	5.15852	5.95338	2.77669	3.65316	6.79896	4.02181	6.05771	3.67657	5.85145			2000	320	5.81513	2.79088	3.07253	4.00788	4.59115	1.69552	0.794235	1.87057	2.79751	1.4321	1.13779		1.68347	3.38705
		2000	330	9.5903	6.70233	7.37044	7.85459	5.05811	4.42631	5.82003	4.06323	5.02623	3.18386	7.9868	5.15852	5.95338	2.88404	3.59362	7.59818	4.02181	6.12142	3.67657	6.55529			2000	330	5.81513	2.79088	2.70199	3.99058	4.63835	1.2433	1.53947	1.87057	2.79751	1.52076	0.657048		1.61171	3.46906
		2000	340	9.5903	6.78945	7.31821	8.62132	5.05811	4.43328	5.82003	3.44609	7.21541	3.65847	7.9868	5.08214	5.95338	2.6791	3.83242	7.01791	4.13642	6.15782	3.6872	5.5435			2000	340	5.84878	2.89904	2.9637	4.81538	4.59115	1.14963	1.18365	1.83724	2.75233	1.58622	0.586089		1.21677	4.08146
		2000	350	9.5903	6.92125	7.48551	7.18224	5.08879	4.43328	5.82003	4.07589	6.59141	3.77572	7.84822	5.15852	5.95338	2.41803	3.75971	6.41163	4.05357	6.21041	3.6872	5.79635			2000	350	5.84878	2.79088	3.67132	4.5953	4.6164	1.9258	1.63804	1.72442	2.75233	2.24147	1.03965		2.08399	4.53165
		2000	360	9.68455	7.06949	7.1668	7.82543	5.11411	4.45514	5.82003	3.88472	6.27406	3.16238	7.9868	5.19232	5.9491	2.72612	4.75196	7.7774	4.05357	6.15782	3.6872	6.37122			2000	360	5.81513	2.85879	3.34677	4.33653	4.6164	1.7641	1.17715	1.69946	2.79751	1.73086	0.99725		2.25299	3.69195
		2000	370	9.69443	7.5313	7.56053	8.09907	5.22568	4.45514	5.82003	4.05511	5.08961	3.47324	7.9868	5.19232	5.9491	2.22727	3.81737	6.94379	4.12843	6.15782	3.6921	4.85579			2000	370	5.81513	2.96257	2.93666	4.55564	4.59237	2.72277	1.15317	1.65385	2.82067	1.23904	1.33766		2.03476	3.67537
		2000	380	9.69443	7.66573	7.3825	7.67175	5.24061	4.45514	5.83777	3.31512	5.91246	4.0078	8.14533	5.19232	5.9491	2.31374	3.7271	7.11242	4.05357	6.15782	3.77193	5.15007			2000	380	5.84878	2.85879	3.19097	5.01206	4.59237	1.87676	1.02293	1.64404	2.82067	1.1379	1.18007		2.98229	3.62891
		2000	390	9.69443	7.66573	7.04262	8.24861	5.34428	4.62374	5.80455	4.48658	6.3904	4.16912	8.14533	5.05471	5.82929	2.48049	4.58986	6.68033	4.05357	6.17677	3.90723	5.47777			2000	390	5.84878	2.85879	3.05427	4.22909	4.6164	1.89804	1.23993	1.64404	2.79769	1.01081	1.33478		2.4182	3.78626
		2000	400	9.80943	7.66573	7.31309	6.78421	5.34428	4.62374	5.80455	4.21788	5.97635	3.35569	8.14533	5.05471	5.78456	3.18629	4.21709	6.49364	4.12843	6.21041	3.90723	5.50097			2000	400	5.84878	2.85879	2.97114	4.1814	4.6164	2.3086	0.970712	1.69946	2.79769	1.95378	1.83797		2.21557	3.86497
		2000	410	9.82142	7.66573	6.9258	7.43809	5.34428	4.63935	5.84866	3.57198	6.286	3.17548	7.96815	5.13923	5.78456	2.96797	4.70303	6.18279	4.05357	6.21041	3.90723	5.84497			2000	410	5.70841	2.85879	3.35519	4.64133	4.66729	1.92833	1.10644	1.69946	2.82067	1.40233	1.82243		2.06254	3.4886
		2000	420	9.91444	7.57012	7.15681	7.25512	5.24061	4.6416	5.84866	4.65151	5.19078	3.4312	7.96815	5.05471	5.78456	3.01935	4.29621	6.9725	4.12843	6.26946	4.04217	6.04284			2000	420	5.70841	2.85879	3.97808	4.60816	4.71569	2.45431	1.60415	1.83573	2.82067	1.35128	1.33866		2.10766	4.51311
		2000	430	9.92066	7.57012	7.3939	8.31995	5.16883	4.6686	5.86201	4.19501	5.43384	3.57621	7.96815	5.05471	5.78724	2.58146	4.43929	7.35886	4.20154	6.43164	4.04217	6.05694			2000	430	5.91545	2.80253	3.65879	4.80563	4.71569	2.43685	1.53287	1.83573	2.82067	1.4281	2.04741		2.62727	3.98208
		2000	440	10.0075	7.57012	7.7368	7.94231	5.16883	4.6686	5.72909	2.95057	6.04032	3.7102	7.96815	5.0685	5.78724	2.22684	3.77077	6.89597	4.20154	6.62814	4.06771	4.88723			2000	440	5.76332	2.80253	3.69321	4.55024	4.71569	2.72202	0.702949	1.86028	2.89054	1.74866	1.79818		2.06384	3.34926
		2000	450	10.0075	7.57012	7.55217	7.81097	5.16883	4.6686	5.68107	3.78751	6.04962	3.8662	7.96815	5.1007	5.80836	2.83351	4.27645	7.37415	4.28069	6.96011	4.06771	5.23759			2000	450	5.76332	2.91002	3.51134	4.75454	4.66729	2.96959	0.45566	1.86028	2.93106	2.1379	1.54911		2.07346	2.88214
		2000	460	10.0233	7.83378	7.20656	8.12125	5.15408	4.69568	5.68107	3.54223	5.5281	3.54296	7.90685	5.13923	5.80836	2.64021	3.93687	7.11924	4.20154	6.96011	4.09009	5.79056			2000	460	5.76332	2.91002	3.45032	4.60095	4.59252	2.35532	0.746906	1.83573	3.09523	1.5864	1.70068		2.08416	3.72061
		2000	470	10.1123	7.96805	7.62324	6.9373	5.15408	4.714	5.91783	3.49208	5.22262	2.64315	8.03567	5.14823	5.80836	3.75079	3.69458	7.58308	4.19177	6.66796	4.11597	5.80102			2000	470	5.97414	2.91002	3.17388	4.79978	4.59252	2.31482	0.877234	1.82185	3.20101	1.52978	1.44638		2.1877	3.54001
		2000	480	10.2631	8.05857	8.07225	6.93095	5.15337	4.714	5.98186	3.8019	6.10158	2.852	8.36051	5.14823	5.78724	0.385297	3.96562	6.11283	4.19177	6.62814	4.14851	5.26299			2000	480	6.05236	2.96034	2.74807	5.57481	4.59252	2.47804	0.830954	1.81327	3.20101	1.43122	1.6031		1.7584	3.42019
		2000	490	10.3203	8.10667	7.56576	8.3283	5.15337	4.71545	6.07246	4.64308	6.19036	3.11064	8.36051	5.17236	5.68396	1.82516	4.01186	6.42257	4.17156	6.62814	4.16993	5.39758			2000	490	6.05236	2.97863	2.403	4.87459	4.59252	2.30699	0.976643	1.81327	3.20101	0.424568	1.48275		1.64196	3.59871
		2000	500	10.3711	8.11912	7.37906	8.36289	5.15337	4.71545	6.05977	4.1775	6.51636	2.32663	8.27355	5.24117	5.68297	2.56304	4.15163	8.258	4.17156	6.55222	4.34062	6.09725			2000	500	5.98434	2.97863	3.08246	4.44756	4.59252	2.44136	1.04903	1.82185	3.20101	-1.32101	1.46812		1.92069	3.72059
		2000	510	10.3758	8.1229	7.73618	8.34134	5.15337	4.714	6.07246	3.99965	5.59614	2.8763	8.21471	5.24117	5.68297	2.39148	4.36171	7.25286	4.17156	6.55222	4.34789	5.95359			2000	510	6.05236	2.97863	3.41147	5.37379	4.59252	2.68298	0.966433	1.82185	3.20101	0.928823	0.980658		1.96644	3.9212
		2000	520	10.3828	8.18475	7.35221	7.50101	5.15337	4.71545	6.12073	3.60822	6.52675	3.12861	8.18797	5.24117	5.6747	2.75718	4.48298	8.14747	4.16109	6.47159	4.34789	5.27779			2000	520	6.13332	2.98447	3.64127	5.73829	4.66436	2.42684	1.19177	2.25327	3.20101	1.1347	1.36631		1.77986	4.11278
		2000	530	10.4385	8.23023	8.03055	7.30811	5.23016	4.75946	6.07246	3.24893	6.18089	2.89616	8.21471	5.24117	5.6747	3.8654	4.6512	8.3763	4.16109	6.44119	4.34789	5.26704			2000	530	6.13332	2.98447	3.65561	5.19006	4.66975	2.29406	1.11104	2.25327	3.37461	1.54135	1.32838		2.08492	4.14461
		2000	540	10.4385	8.34229	7.99342	7.53458	5.25889	4.77016	6.05977	3.56228	5.5131	2.81713	8.27355	5.22174	5.68297	2.23663	4.3471	7.05279	4.09398	6.44119	4.34789	5.04869			2000	540	6.17511	2.77044	4.25646	5.61803	4.66436	2.16784	1.15071	2.25327	3.37065	1.04978	1.46613		2.38655	3.67786
		2000	550	10.4289	8.38342	8.63388	8.40941	5.4553	4.79291	6.07246	3.96514	6.49977	2.07491	8.27355	5.11552	5.71435	3.82114	3.64952	7.30979	4.03429	6.44119	4.27518	5.05249			2000	550	6.37976	2.7542	3.76221	5.59485	4.58281	2.38298	1.38944	2.2534	3.19361	1.43222	1.81067		2.71025	3.93457
		2000	560	10.4947	8.41585	8.58666	8.27054	5.4553	4.82315	6.14826	3.28409	4.88927	2.50233	8.21471	5.09994	5.88597	3.19358	4.3032	8.02239	3.94319	6.50736	4.27518	5.15182			2000	560	6.65561	2.7542	3.45692	5.05115	4.58281	1.9888	0.954389	2.2534	3.37065	1.42114	1.05534		2.22551	4.00382
		2000	570	10.5553	8.48591	7.03519	7.54391	5.4553	4.85338	6.14826	3.60108	5.06909	2.07966	8.2525	5.09994	6.01305	2.41336	4.15134	7.09275	3.89684	6.44119	4.26122	5.52543			2000	570	6.84866	2.77044	4.11979	4.36596	4.58281	1.96233	0.399101	2.25327	3.37065	1.27693	1.50945		1.53611	3.46852
		2000	580	10.5016	8.48591	7.96967	8.3109	5.4553	4.85338	6.23863	4.23028	4.9005	2.62637	8.30676	5.09609	6.01305	3.48284	4.35434	7.35064	3.79668	6.39565	4.21276	5.39982			2000	580	6.89069	3.05211	4.11133	4.76907	4.62582	1.92796	0.8991	2.20807	3.37902	0.891041	1.43274		1.93242	4.00739
		2000	590	10.5016	8.48591	7.82446	7.88003	5.44179	4.85338	6.13982	3.32095	5.38386	3.10387	8.34205	5.07633	6.01305	3.67476	4.16055	7.03688	3.77672	6.38772	4.26122	4.83557			2000	590	6.89069	2.85452	3.93269	5.25969	4.62582	1.96016	1.01493	2.1643	3.37065	1.464	1.48925		1.4983	4.10743
		2000	600	10.5016	8.48591	7.53471	8.18702	5.33088	4.85338	6.23863	4.27858	6.18251	3.07558	8.30676	5.00121	5.96862	3.97332	3.85954	7.90758	3.75062	6.39565	4.27518	6.04398			2000	600	6.92502	3.05211	4.27365	4.91139	4.62582	1.7773	1.40772	2.15627	3.37065	2.02473	1.35214		1.92534	4.20462
		2000	610	10.5553	8.75925	8.74392	8.05536	5.44179	4.94968	6.23863	3.61704	5.48749	3.26467	8.30676	5.00713	6.05609	2.24888	4.30313	7.8753	3.70963	6.50736	4.27518	5.16672			2000	610	6.84866	3.05211	4.03182	5.09092	4.70982	2.67997	1.8664	2.1643	3.38868	1.54171	0.954832		2.56598	3.8863
		2000	620	10.5553	8.76737	8.95799	6.95249	5.44179	4.94968	6.25596	4.93505	5.83228	3.17854	8.30676	5.00713	6.09336	2.09479	4.39188	7.46977	3.70963	6.39565	4.16497	5.13341			2000	620	6.8766	3.05211	3.81708	5.36963	4.70982	2.3093	1.12474	2.1643	3.38868	1.54868	0.906481		1.96667	3.15733
		2000	630	10.5553	8.76737	7.94205	8.37668	5.45264	4.85463	6.2078	4.67379	5.74049	3.13961	8.398	4.96493	6.09336	2.89682	3.7833	7.5859	3.70298	6.38772	4.10143	5.33663			2000	630	6.8766	2.85452	3.94804	5.43233	4.74938	1.86023	1.46909	2.1643	3.30588	1.8748	1.90752		2.53378	3.35019
		2000	640	10.621	8.76737	7.90809	7.29198	5.47422	4.88807	6.25596	3.72526	6.67037	2.27001	8.398	4.95823	5.96862	2.90315	4.51852	6.95047	3.67785	6.23475	3.86962	5.35899			2000	640	6.8766	2.85452	4.58998	5.29471	4.77686	2.48615	1.53743	2.1643	3.38868	1.42731	2.08327		2.23926	4.21211
		2000	650	10.621	8.84239	7.44841	7.28454	5.45264	4.88807	6.26597	4.01834	6.67798	1.35607	8.398	4.96493	5.96862	2.52183	4.68192	7.3154	3.70298	6.23475	3.94536	5.08223			2000	650	6.8766	2.85217	4.70464	4.64499	4.77686	2.57635	1.54127	2.17868	3.30588	1.28604	1.54691		1.86093	3.14188
		2000	660	10.6508	8.92602	7.80418	7.42338	5.50344	4.88807	6.26597	3.39093	5.85638	2.33309	8.54026	5.00713	5.96862	2.94201	4.47192	7.73239	3.70298	6.67675	3.94536	5.73479			2000	660	6.88623	2.85217	4.05907	4.69634	4.77686	1.90927	1.29061	2.17868	3.30588	1.3268	1.25073		2.05575	3.81847
		2000	670	10.6765	9.11986	8.25301	8.46276	5.54472	4.92998	6.24276	3.18324	6.15582	2.07195	8.54927	5.00713	5.82044	2.47049	3.59284	7.92433	3.75368	6.70097	3.94536	5.78706			2000	670	6.88623	2.85217	4.2233	4.71262	4.77686	2.03488	1.59061	2.17868	3.29808	0.91643	1.97214		2.14512	3.47434
		2000	680	10.6765	9.11986	8.85925	8.48702	5.54472	4.92998	6.32228	4.97802	5.34807	2.79924	8.54927	5.03871	5.45635	2.83812	4.02421	7.62776	3.75368	6.70097	4.10143	5.86297			2000	680	7.00086	2.93032	4.38829	4.24914	4.77686	2.36425	1.6258	2.1022	3.28967	1.60978	2.13202		2.44341	3.47314
		2000	690	10.7088	9.15015	8.371	7.62919	5.50344	4.88807	6.32228	4.11424	5.83431	2.45633	8.54486	5.03871	5.45635	2.37228	3.82206	7.10302	3.66584	6.70097	3.97677	5.69874			2000	690	7.00494	2.93032	4.49728	4.98907	4.77833	2.03969	1.44294	2.07415	3.29808	1.23384	1.80772		2.21296	4.19547
		2000	700	10.727	9.18174	8.5802	8.07452	5.47766	4.92998	6.39578	4.43589	4.96925	2.78413	8.42485	5.06613	5.45635	2.5521	4.72301	6.64866	3.75368	6.70097	3.97677	5.39271			2000	700	7.07117	2.93634	4.44812	5.7335	4.79856	2.45082	0.565767	2.07415	3.25007	1.36962	2.24042		2.30214	4.36539
		2000	710	10.727	9.18174	7.42446	8.50654	5.47766	4.96406	6.32228	3.57299	5.61203	2.44975	8.54486	5.07758	5.45635	3.22683	4.15165	7.61605	3.75368	6.78432	4.22116	5.06897			2000	710	7.07117	2.97732	4.71211	5.07705	4.79856	2.85369	1.11515	2.07415	3.24067	1.0445	2.23068		2.29616	3.51855
		2000	720	10.8171	9.18174	7.81819	8.40231	5.50344	4.96406	6.24276	4.45819	5.70133	2.0177	8.54486	5.06613	5.68362	3.78593	4.22209	7.43995	3.66584	6.74527	4.22116	5.31339			2000	720	7.07117	2.97732	4.96402	5.4229	4.8316	2.83557	1.24561	2.07415	3.25007	1.98394	1.35448		1.79267	3.45169
		2000	730	10.8385	9.17487	7.72598	7.95922	5.47766	4.96406	6.06382	3.46864	5.56576	2.39482	8.52421	5.06613	5.68362	3.34603	3.76424	6.94656	3.66584	6.70097	4.22116	6.03378			2000	730	7.07117	2.97732	5.22787	4.84733	4.79856	3.16827	1.87481	2.1022	3.25007	1.94524	2.0788		2.05237	3.41654
		2000	740	10.8385	9.12605	7.54631	8.1295	5.47766	4.96406	6.06382	4.32182	6.04628	2.2372	8.52421	5.06613	5.68362	1.87908	4.41146	6.47088	3.66584	6.74527	4.15322	5.19253			2000	740	7.07117	2.97732	4.44933	5.22905	4.79856	2.27965	1.71298	2.12191	3.25007	1.49389	1.76414		1.61367	3.35195
		2000	750	10.8385	9.17487	8.32448	7.32278	5.50449	4.87793	5.93445	3.54175	5.99383	2.56695	8.52421	5.06613	5.68362	2.96801	4.41738	7.81525	3.76068	6.68699	3.97677	5.51151			2000	750	6.91891	2.97732	4.41298	5.5216	4.79856	2.6342	1.34663	2.24489	3.31506	1.3953	1.72573		1.5013	4.00289
		2000	760	10.8385	9.17487	8.53121	8.50347	5.50449	4.96406	5.93445	3.52402	5.22604	2.74978	8.67138	4.98854	5.68362	3.26665	4.87826	6.687	3.78703	6.68699	4.06002	5.15002			2000	760	6.85062	2.97732	4.99878	4.63799	4.79856	2.80945	0.803672	2.2613	3.2258	1.76485	0.921321		2.33315	3.46779
		2000	770	10.8259	9.15914	7.57534	8.17416	5.58724	4.8678	5.92133	4.28507	4.9326	2.39968	8.77061	4.96753	5.61191	3.0866	4.7442	7.4376	3.76068	6.26776	4.06002	5.21222			2000	770	6.68565	2.97732	4.75197	4.64179	4.78171	2.77534	0.742724	2.27419	3.31506	1.67599	1.26569		2.57432	3.6309
		2000	780	10.8259	9.17487	7.33756	7.23881	5.50449	4.8678	5.92133	4.62623	5.47108	2.17977	8.67138	4.85244	5.61191	3.05227	3.88654	6.64616	3.76068	6.26776	4.06002	5.41767			2000	780	6.85062	2.98669	4.39398	5.39328	4.74475	2.64239	0.617557	2.2981	3.31506	1.39677	1.01131		2.48478	3.583
		2000	790	10.8259	9.24254	8.04551	7.09074	5.50449	4.8956	5.92133	5.08321	5.99949	1.83495	8.67138	4.83736	5.61191	3.5468	3.96346	7.42044	3.76068	6.20725	4.15322	4.23177			2000	790	6.85062	2.98669	3.8524	4.55042	4.7125	2.27664	0.765282	2.32971	3.3847	1.57413	1.10846		2.66776	3.80171
		2000	800	10.8009	9.24254	7.97053	8.44941	5.57043	4.8678	5.92133	4.70547	5.49233	2.59935	8.67138	4.74911	5.71064	2.87947	3.82682	7.41868	3.66891	6.26776	4.06002	5.96124			2000	800	6.85062	3.02291	4.49092	4.68674	4.7125	2.05988	0.988762	2.32971	3.45898	1.12534	0.830862		2.14121	3.1328
		2000	810	10.6841	9.26179	8.30318	8.18379	5.60111	4.8956	5.92133	4.15177	5.57273	2.43229	8.69161	4.74401	5.83874	3.37787	4.50943	6.87121	3.66891	6.26776	4.06002	5.67692			2000	810	6.48715	2.98669	4.62424	4.9046	4.71072	1.8106	0.841673	2.32971	3.45898	1.73052	1.61411		1.67719	3.19161
		2000	820	10.7491	9.26179	8.33539	8.70829	5.57043	4.92348	5.99954	5.00109	4.63479	2.91366	8.48608	4.74401	5.87439	3.15768	5.33972	6.88106	3.66891	6.46682	4.06002	5.55031			2000	820	6.48715	2.98669	4.07053	5.28992	4.63376	1.50764	1.83277	2.30419	3.50192	1.62583	1.57562		1.9131	3.17337
		2000	830	10.7491	9.2876	8.42312	8.6722	5.57043	4.8956	5.99954	4.50386	4.80353	2.89456	8.48198	4.74401	5.83874	3.20754	4.06158	7.69821	3.62875	6.81767	4.05244	4.2828			2000	830	6.77901	2.98669	4.29745	5.85427	4.63376	1.93235	1.23529	2.2981	3.58127	1.57069	1.55894		2.1759	3.1344
		2000	840	10.7491	9.2876	8.45101	7.2373	5.57043	4.92348	6.08231	4.47793	4.97715	2.38553	8.48198	4.8148	5.83874	3.27505	4.2825	6.8417	3.62188	6.81767	4.18404	5.03265			2000	840	6.77901	2.88807	4.28858	4.84645	4.63375	2.41262	1.25741	2.24872	3.50192	1.02066	1.99979		2.34083	3.64071
		2000	850	10.6841	9.2876	9.04712	8.17214	5.60111	4.8956	6.08231	4.22545	5.32678	2.44599	8.35569	4.8148	5.83874	2.92557	4.55791	7.0199	3.61579	6.77985	4.18404	4.76695			2000	850	6.71038	2.88807	4.8294	4.96781	4.55996	2.30197	1.17059	2.24872	3.50192	1.4913	1.73716		2.57823	3.75813
		2000	860	10.6802	9.29169	8.62991	7.70249	5.60111	4.86446	6.08231	4.38946	4.7847	2.35344	8.48198	4.85207	5.80487	4.39849	3.69437	7.71975	3.61579	6.77985	4.18404	4.17549			2000	860	6.68009	2.88807	5.20907	5.37777	4.63375	2.91323	1.34625	2.24872	3.42647	1.40347	1.82672		2.48744	3.94222
		2000	870	10.6802	9.30874	8.33386	8.7405	5.57054	4.86446	6.05129	3.84083	5.70505	1.56611	8.58237	4.92063	5.7563	3.16279	4.12088	7.01418	3.61579	6.81767	4.85082	4.43447			2000	870	6.71038	2.82693	5.08233	4.53518	4.63375	2.11273	1.61822	2.2293	3.42647	1.60775	1.31872		2.22229	4.21797
		2000	880	10.6802	9.30874	8.02251	7.97446	5.57054	4.86446	6.07338	4.57504	6.07659	2.18692	8.48198	4.92063	5.70181	3.3413	4.88891	5.57054	3.60081	6.77985	4.8649	4.73619			2000	880	6.71038	2.79435	4.50697	4.60258	4.64807	2.37388	1.35008	2.24872	3.50192	1.616	1.72338		2.6866	4.02727
		2000	890	10.6802	9.31264	8.6789	8.18754	5.60683	4.85372	6.05707	4.08782	5.31841	2.68402	8.43419	4.92063	5.68979	2.74595	4.45614	6.65846	3.60081	6.76474	4.93591	4.80793			2000	890	6.68009	2.79435	4.20499	5.30227	4.64807	2.3742	1.26218	2.2293	3.42647	1.15215	1.83403		2.61589	3.89107
		2000	900	10.8538	9.43853	8.74436	8.12231	5.66456	4.86446	6.05129	4.04998	5.42202	3.33968	8.43419	4.92063	5.67424	2.60323	4.34293	7.21613	3.60081	6.64577	4.93591	4.59847			2000	900	6.68009	2.79435	4.0247	4.81692	4.62899	2.90284	1.78181	2.26429	3.42183	1.31847	2.08935		2.1826	4.33959
		2000	910	10.87	9.45742	8.5413	7.48795	5.66456	4.80149	5.96896	4.12763	4.94839	3.03789	8.43192	4.88074	5.67424	3.97687	4.97072	7.50913	3.60081	6.64577	4.97136	4.83273			2000	910	6.68009	2.82693	4.8373	4.66985	4.62899	2.59739	1.82836	2.26429	3.42183	2.04877	1.60354		1.75507	3.77599
		2000	920	10.87	9.49484	8.46036	7.75907	5.66456	4.80144	5.97402	4.71785	5.73822	2.0498	8.43419	4.8223	5.68979	2.89678	4.55362	6.84357	3.5976	6.61653	5.05144	4.6243			2000	920	6.72221	2.82693	4.61617	4.82027	4.64807	2.3219	1.29442	2.26429	3.42647	2.04253	2.13144		1.85847	3.64882
		2000	930	10.87	9.60453	8.46188	7.53311	5.69299	4.80149	6.01325	4.9784	4.11501	2.20883	8.43419	4.75674	5.7563	3.07782	4.08802	6.62726	3.58169	6.37587	5.05144	4.57323			2000	930	6.77582	2.9117	3.9767	5.25676	4.72135	2.16803	1.0194	2.26429	3.38123	1.63364	1.78575		1.88419	3.73837
		2000	940	10.8676	9.61135	9.11726	8.02281	5.69299	4.80144	6.01325	4.26421	4.73131	2.67804	8.43419	4.75674	5.8211	3.35521	3.47493	7.16427	3.56252	6.37587	5.08959	4.9739			2000	940	6.99295	2.93256	4.94015	4.81486	4.68641	2.33782	1.84076	2.29961	3.38123	1.7126	1.53696		2.55932	3.75411
		2000	950	10.8676	9.69748	8.86512	8.61902	5.72846	4.80144	6.01325	4.8988	5.34295	2.53562	8.48853	4.75674	5.8211	3.53381	4.67167	7.86355	3.46529	6.37587	5.08959	5.15774			2000	950	6.99295	2.93256	5.04661	5.34808	4.68641	2.61074	1.35973	2.29961	3.38123	2.18674	1.44488		2.47768	3.90692
		2000	960	10.8538	9.71741	9.31083	9.01529	5.69299	4.81649	6.01325	3.61192	5.81746	2.65026	8.48853	4.75674	5.8211	4.29076	4.46048	6.46168	3.42098	6.37587	5.11917	4.11153			2000	960	7.03232	2.93256	5.11577	6.06179	4.68641	3.34472	1.21929	2.34314	3.50838	1.8974	1.45624		2.16813	3.9628
		2000	970	10.8676	9.69748	9.01531	7.47985	5.61765	4.81641	6.01325	4.0491	5.67884	2.89812	8.49156	4.75674	5.90303	3.52248	4.06887	6.95769	3.413	6.37587	5.17478	4.55557			2000	970	7.10666	2.93712	5.25575	5.69734	4.68641	2.53918	0.957818	2.35347	3.50838	1.95353	1.21405		2.1216	3.85531
		2000	980	10.8328	9.69748	9.67519	8.89735	5.61765	4.81649	6.02968	4.05789	5.31683	3.26532	8.50488	4.69137	5.8465	3.35576	4.71144	7.57091	3.42098	6.28644	5.17478	5.18326			2000	980	7.16325	2.93889	5.36057	5.27148	4.68641	2.05558	0.787368	2.3631	3.53963	2.13451	1.42196		2.5352	3.49237
		2000	990	10.8676	9.66018	8.95273	8.27932	5.73819	4.83759	6.05936	4.56599	5.63179	3.53687	8.50488	4.69137	5.8211	3.29079	4.96158	6.71689	3.46529	6.45067	5.17478	5.44955			2000	990	7.28694	2.95367	5.41068	5.02225	4.58171	2.02947	1.78628	2.3631	3.50838	2.01823	1.65569		2.7932	3.11023
		2000	1000	10.8769	9.71937	8.47759	7.89346	5.73819	4.84807	6.05936	4.60103	4.94499	3.31096	8.48853	4.68719	5.7765	3.44061	4.43393	6.47821	3.54238	6.45067	5.17478	5.38222			2000	1000	7.17445	2.95367	5.58416	5.03664	4.58009	2.4249	0.780282	2.34314	3.60166	2.77048	1.70824		2.22702	3.19605
		2000	1010	10.8769	9.66018	9.1054	7.34441	5.73819	4.87458	6.02968	4.10343	5.3352	3.13128	8.48344	4.68719	5.7449	2.74123	5.11401	7.10749	3.54238	6.28644	5.11917	5.87736			2000	1010	7.17445	2.93889	5.23696	5.28736	4.58009	2.34168	1.33855	2.31542	3.62653	1.80252	1.43284		2.92378	3.69734
		2000	1020	10.5865	9.64692	8.30311	8.73986	5.61765	5.01355	5.85833	4.69799	5.1285	2.49604	8.48182	4.647	5.7449	3.29021	4.80207	7.1248	3.54238	6.17728	4.9775	4.99475			2000	1020	7.29516	2.93889	4.76376	4.82994	4.58009	2.02515	1.31054	2.31542	3.61432	1.73755	1.16553		2.47215	3.04126
		2000	1030	10.7129	9.64692	8.35987	8.37733	5.73819	5.05717	5.85833	4.54813	5.98306	2.58498	8.48344	4.68719	5.75571	3.16324	3.86396	6.78313	3.57915	6.17728	4.9775	4.8596			2000	1030	7.31958	2.95367	3.97427	4.25126	4.58171	2.07618	1.5152	2.31542	3.60166	1.83889	1.7438	2.22654	2.59999	3.60729
		2000	1040	10.7129	9.66018	8.7971	6.90607	5.76543	5.12886	5.9097	4.4	5.29801	2.68313	8.48344	4.68719	5.604	3.37095	4.07016	7.73793	3.61837	6.17728	4.74326	5.29641			2000	1040	7.39253	2.95367	4.70976	4.68519	4.60886	1.56147	2.18108	2.31542	3.60166	2.10623	1.34369	2.49586	2.70089	4.21661
		2000	1050	10.7745	9.67844	9.12011	7.57216	5.76543	5.21723	5.87255	4.53755	5.26403	2.90008	8.39635	4.78273	5.58006	2.7155	4.23214	7.13337	3.74902	6.17728	4.59148	4.27323			2000	1050	7.39253	2.95367	4.84218	5.36396	4.60886	2.50013	1.73483	2.23138	3.60166	1.83383	1.27661	2.45156	2.40402	3.98251
		2000	1060	10.7129	9.67844	8.45391	7.05782	5.58308	5.21723	5.87255	3.40552	5.0299	2.60749	8.48344	4.80763	5.58006	3.68204	4.3455	8.54814	3.57915	6.14338	4.74326	4.84001			2000	1060	7.41177	2.8875	5.17524	5.12413	4.60886	2.71297	1.3667	2.20239	3.60166	1.6064	1.611	2.32252	2.10941	3.55925
		2000	1070	10.6895	9.67844	9.16229	8.29573	5.58308	5.21723	5.87255	4.75782	5.32285	2.8534	8.32279	4.88555	5.66873	3.11956	4.69379	8.12579	3.57915	6.14338	4.73306	4.41311			2000	1070	7.41177	2.8875	5.00883	4.76138	4.62027	2.40933	1.39294	2.19773	3.61432	2.29461	1.33557	2.23057	1.996	4.06501
		2000	1080	10.7129	9.67959	8.73815	9.65902	5.58308	5.21723	5.9097	3.73816	4.78217	3.47866	8.51249	4.88555	5.75571	3.01737	5.02977	7.8265	3.50885	6.04794	4.74326	5.44396			2000	1080	7.44643	3.02634	4.06611	5.04145	4.60886	2.70534	1.15443	2.20239	3.61432	1.97035	1.4103	1.37193	1.92154	4.39286
		2000	1090	10.7129	9.69326	8.7577	8.28461	5.52136	5.21723	5.9097	4.24279	4.62344	3.36107	8.54876	5.2043	5.75571	3.73039	3.62674	6.94644	3.61402	5.8301	5.20465	4.08857			2000	1090	7.45401	3.02634	4.67609	5.06121	4.60238	2.35423	1.31686	2.20239	3.60083	2.24457	1.85147	1.04881	2.54676	3.88289
		2000	1100	10.6895	9.71996	8.77608	8.35286	5.52136	5.20247	5.91173	5.58107	4.6442	2.7677	8.54876	5.2043	5.82109	3.06327	4.90364	6.78749	3.61402	5.8301	5.20465	5.1348			2000	1100	7.44643	3.02634	4.54296	5.28308	4.60238	2.3527	1.80421	2.16331	3.65324	2.01478	1.30518	1.29952	2.86987	4.12877
		2000	1110	10.6895	9.69326	8.23763	8.30233	5.47901	5.16833	5.91173	4.39809	5.04285	2.80825	8.51249	5.27634	5.9738	3.46611	4.26208	7.40398	3.61402	5.58001	5.22684	4.94755			2000	1110	7.41177	3.02634	4.53913	4.68675	4.60238	2.27488	1.74791	2.16331	3.65324	2.24423	1.40995	1.53745	1.87727	4.03157
		2000	1120	10.6895	9.71996	8.40994	8.14348	5.52136	5.07314	5.91173	3.67011	4.94846	2.46374	8.55752	5.2043	6.01315	3.50001	4.89289	7.39311	3.4773	5.37449	5.22684	3.95655			2000	1120	7.41177	2.8875	4.6276	4.58881	4.62027	1.90966	1.5818	2.16331	3.63084	2.34768	1.55026	2.2092	1.686	3.81507
		2000	1130	10.6895	9.74151	8.52006	8.5132	5.61564	5.16833	5.9292	4.2742	4.99299	2.26616	8.55752	5.13549	6.01315	3.33683	3.95443	7.9844	3.61402	5.37449	5.20465	4.57238			2000	1130	7.46831	3.11054	5.36693	5.29228	4.6432	2.7476	1.62073	2.30518	3.65324	1.93192	1.39576	1.69974	2.54513	3.95831
		2000	1140	10.677	9.71996	8.05613	7.579	5.6403	5.16833	6.02987	4.20679	5.39057	3.36413	8.55752	4.9992	6.01427	2.50338	4.84167	8.07199	3.68693	5.37449	5.20465	4.44025			2000	1140	7.52857	2.92143	4.75728	5.47903	4.6626	2.0187	1.59546	2.30518	3.63084	1.10891	1.74067	1.65369	3.18111	3.69008
		2000	1150	10.677	9.74156	8.55018	7.67078	5.67469	5.07314	6.02987	3.86454	4.65604	3.80616	8.52054	5.13549	6.01427	3.59633	4.78914	7.45742	3.68693	5.39412	5.10553	4.76318			2000	1150	8.10241	2.92143	4.55997	5.34134	4.68088	2.48453	1.17387	2.16331	3.56995	1.85041	1.69787	1.9783	2.7365	3.40879
		2000	1160	10.7038	9.74156	9.53547	7.98769	5.70079	5.16833	6.10021	3.9672	4.95959	3.27462	8.52054	5.13549	6.01315	3.70177	4.94999	7.03492	3.71724	5.56897	4.98665	4.69732			2000	1160	8.10241	3.06482	5.0332	4.84411	4.6854	2.52284	2.28593	2.16331	3.63084	2.14926	1.67358	1.74142	2.04722	4.47909
		2000	1170	10.7258	9.74156	8.47844	8.4531	5.67469	5.16833	6.10021	4.29944	5.32628	3.12642	8.52054	5.2116	5.96674	3.22323	4.87882	8.01175	3.68693	5.56897	4.8227	4.0832			2000	1170	8.10241	3.06482	5.4038	4.78116	4.84965	2.47117	2.48624	2.30518	3.63084	2.15257	1.2226	1.27069	2.56479	4.07313
		2000	1180	10.7258	9.74156	8.97643	8.2799	5.70079	5.07971	6.12589	3.93628	5.00822	2.85366	8.55969	5.2116	5.82975	4.10517	3.81985	7.33797	3.46521	5.5776	4.8227	4.12655			2000	1180	8.19332	3.06482	5.16436	5.51415	4.88811	2.27235	1.96938	2.32576	3.66214	1.39177	0.999508	1.00458	2.44109	4.02092
		2000	1190	10.7258	9.72172	9.43562	8.7645	5.70079	5.20371	6.12589	3.67327	5.28265	2.93929	8.52054	5.2116	5.7966	3.70417	4.21891	8.26869	3.68693	5.92524	4.94403	4.0649			2000	1190	8.19332	3.06482	5.08164	5.33375	4.95234	2.19967	1.54482	2.25129	3.67085	1.33165	1.62522	1.48809	2.53017	4.14612
		2000	1200	10.7351	9.72172	8.89092	7.96497	5.68836	5.07971	6.12589	4.05336	4.46806	2.8738	8.58208	5.22171	5.77973	3.869	4.34947	7.36126	3.71724	5.96729	4.98427	4.35836			2000	1200	7.41618	3.00279	4.7084	5.73211	4.99021	2.89703	2.17297	2.25129	3.67085	1.65887	1.18589	2.16842	2.38867	3.41394
		2000	1210	10.7802	9.72172	8.32867	8.86033	5.72973	5.06623	6.12589	5.0339	5.42965	2.58283	8.58208	5.23466	5.77973	2.70166	4.59303	8.43286	3.67428	5.96729	4.98427	4.8119			2000	1210	7.17819	3.01456	5.09261	5.28276	4.99021	3.26636	1.52685	2.26811	3.70615	2.01677	1.14494	1.4288	2.10896	4.01613
		2000	1220	10.8016	9.68686	9.26551	8.32225	5.68836	5.07971	6.12589	3.85477	4.64774	3.44478	8.60651	5.25446	5.7596	3.90522	4.5892	7.38452	3.68895	6.06974	4.98427	4.72558			2000	1220	7.17819	3.01045	5.07742	5.31135	4.99021	1.96616	1.38771	2.26811	3.82002	2.13872	1.47476	1.56443	1.50333	4.50107
		2000	1230	10.9127	9.68686	8.21026	9.08277	5.5806	5.06623	6.11265	4.47804	5.54234	3.64161	8.60651	5.22171	5.7596	2.474	3.40276	7.81885	3.68895	6.26602	4.94403	4.67031			2000	1230	7.17819	3.00279	4.72559	5.5717	4.96429	2.03716	0.898688	2.30463	3.82502	2.359	1.53259	2.03264	1.76691	4.18993
		2000	1240	10.9127	9.68686	9.16712	8.09293	5.5806	5.06623	6.06583	4.04064	5.40196	2.71784	8.61656	5.22171	5.69948	2.70119	4.39498	7.9293	3.78185	6.3279	4.94403	4.56689			2000	1240	7.21719	3.00279	4.73687	5.23359	4.96306	1.88358	1.55565	2.26811	3.83994	2.23903	1.1544	1.69974	1.39861	3.90419
		2000	1250	10.9127	9.68686	8.67615	8.59238	5.5806	5.06623	6.06583	4.43156	5.08655	2.8682	8.60651	5.14043	5.7596	4.32204	4.41473	6.70389	3.78185	6.3279	4.85586	4.30744			2000	1250	7.17938	2.89872	5.01159	5.63125	4.96429	2.15407	2.11713	2.25494	3.83994	2.49026	1.49568	1.96417	1.60151	4.00185
		2000	1260	10.9127	9.63977	9.45969	7.36403	5.57132	5.06623	5.9479	3.41417	4.83823	3.24905	8.60651	5.14043	5.88247	3.99054	4.85742	7.79227	3.68895	6.33096	4.85586	3.57673			2000	1260	7.21719	2.89872	4.14936	5.18484	4.96429	2.78403	1.19487	2.26811	3.88633	2.5858	1.05096	1.55931	2.73767	4.27681
		2000	1270	10.8723	9.6211	9.58138	8.93994	5.49414	5.109	5.93471	4.75191	4.59162	3.40442	8.60651	5.14043	5.95741	3.68063	4.48113	7.4953	3.68895	6.40174	4.85586	4.64518			2000	1270	7.21719	2.9701	4.68556	4.89894	4.96306	2.66597	1.02663	2.30463	3.88633	2.10029	2.14135	1.948	2.3968	4.79044
		2000	1280	10.8187	9.6211	9.65693	7.8046	5.49414	5.109	5.92849	4.04356	4.96997	3.23564	8.60651	5.07709	6.0307	3.26799	4.14846	7.87178	3.82463	6.40278	4.85586	4.6099			2000	1280	7.21719	2.9701	4.85354	5.5653	4.90388	3.37931	0.957826	2.27395	3.98059	2.0786	1.8644	1.96991	2.77653	4.36391
		2000	1290	10.758	9.6211	9.17114	8.21491	5.57132	5.109	5.92849	3.74605	5.09288	2.90112	8.55287	5.07709	6.03124	3.84411	5.10391	7.03537	3.82463	7.71377	4.80116	5.15111			2000	1290	7.24195	2.86732	4.9859	6.24613	4.89343	2.67271	1.82779	2.30463	3.98059	2.07902	1.84785	1.90932	2.94742	3.50093
		2000	1300	10.758	9.6211	9.18572	8.36977	5.67338	5.109	5.91074	4.87263	6.07083	3.00335	8.28751	5.12465	6.03124	3.48822	3.78925	7.5376	3.66633	7.71377	4.80116	5.05352			2000	1300	7.24195	2.9701	5.26959	5.45087	4.78278	2.15857	1.52763	2.27395	3.86485	1.67862	1.64102	2.0209	2.4263	4.21513
		2000	1310	10.7424	9.57229	9.20871	7.86635	5.6922	5.06371	5.65226	5.32064	5.95226	3.75588	8.28751	5.07709	6.03934	4.26048	4.80405	7.545	3.60564	7.71377	4.8995	4.97999			2000	1310	7.24195	2.9701	5.16267	5.0722	4.78278	1.58307	1.34986	2.32016	3.86485	1.32287	0.835079	1.5533	2.53485	4.03672
		2000	1320	10.7424	9.53188	9.48248	8.50211	5.6922	5.06371	5.65226	4.2998	6.20395	3.52331	8.55287	5.07709	6.03934	3.73221	4.16031	7.75217	3.59127	7.71377	4.8995	3.99965			2000	1320	7.24195	2.9701	4.17379	5.22796	4.78278	2.54238	1.41957	2.32016	3.86485	1.82119	1.30091	1.8084	2.30353	3.84147
		2000	1330	10.758	9.57229	9.92312	8.83019	5.6922	5.02459	5.65226	4.10013	4.21509	3.10996	8.62102	5.0191	6.15184	3.70026	4.09692	7.34948	3.66633	7.02526	4.76925	4.40039			2000	1330	7.24195	2.9701	4.22147	4.87949	4.78278	2.93991	1.44064	2.32016	3.86485	1.96031	1.21431	1.48097	2.80721	3.87328
		2000	1340	10.7424	9.57229	9.74492	8.15814	5.6922	4.98628	5.65226	5.14672	4.76104	3.63694	8.55287	5.0191	6.15184	4.1809	5.44048	6.91833	3.66633	6.35597	4.38569	5.02696			2000	1340	7.29012	2.8764	5.11671	4.25777	4.78882	1.76583	1.19579	2.29453	3.95725	1.8584	1.47535	1.30706	2.40331	3.85955
		2000	1350	10.7424	9.57229	9.51086	8.16674	5.6922	4.95521	5.72025	4.30002	5.70596	3.32955	8.53243	5.0191	6.15184	3.70617	6.98314	8.29269	3.66633	6.31915	4.38569	5.00412			2000	1350	7.31117	2.8325	4.91038	4.80661	4.78882	2.10652	0.925866	2.32016	3.88398	2.52873	1.52171	1.64688	2.63947	4.47174
		2000	1360	10.8252	9.57229	8.83677	7.62781	5.6922	4.95521	5.72025	3.87753	4.92706	3.18361	8.59166	4.99866	6.06974	3.54381	4.54827	7.54182	3.59067	6.31915	4.38569	3.37573			2000	1360	7.33632	2.8764	4.91348	4.66517	4.78882	1.92667	1.31402	2.30796	3.91944	2.3279	1.878	1.82939	2.26002	4.4787
		2000	1370	10.8252	9.57229	9.49123	8.13287	5.6539	4.95521	5.77019	3.63476	5.31539	2.69868	8.59166	4.93898	6.12989	3.67887	4.71789	8.02301	3.59067	6.31915	4.38902	5.23996			2000	1370	7.36337	2.8764	5.73601	5.43372	4.78882	2.2975	1.72791	2.30796	3.95725	1.77801	1.84902	0.854743	2.40809	4.25261
		2000	1380	10.8252	9.42	8.90051	8.33169	5.59751	4.92811	5.77019	4.69603	5.76264	2.82585	8.53243	4.92259	6.12989	3.63838	4.10912	7.49464	3.60947	6.31657	4.38569	4.1031			2000	1380	7.33632	2.8325	5.19936	5.42223	4.7365	2.28546	1.66742	2.29453	3.95725	1.51453	1.5627	1.68736	2.54705	3.88934
		2000	1390	10.8252	9.54564	9.15469	7.87989	5.59751	4.95033	5.72025	4.20496	5.45754	3.44697	8.45219	4.90914	6.0805	3.95614	3.67868	7.17525	3.70212	6.31915	4.38902	4.86242			2000	1390	7.36337	2.8325	4.45909	5.1608	4.72726	2.41925	1.27493	2.15704	4.01297	1.28701	2.06636	1.55917	2.49498	3.91226
		2000	1400	10.8134	9.42	9.50257	7.79699	5.63603	4.92811	5.55269	4.56856	5.51835	2.72249	8.45219	4.7809	6.0805	4.39225	4.89146	7.8602	3.65641	6.31915	4.38902	3.54877			2000	1400	7.39696	2.8325	4.85775	5.3167	4.72726	2.08431	1.66531	2.15704	4.02643	1.64548	1.74918	1.41939	1.82683	3.36459
		2000	1410	10.8134	9.42	9.28404	7.65647	5.7501	4.95033	5.70019	5.1307	5.72093	2.5258	8.41134	4.71331	6.0805	4.17592	4.1387	7.5892	3.60947	6.31915	4.38902	5.00764			2000	1410	7.39748	3.00098	5.00042	5.17545	4.72726	1.93702	1.27906	2.25827	4.01297	1.83077	1.65139	1.43556	1.93202	3.95603
		2000	1420	10.8134	9.50139	10.1154	8.01533	5.63603	4.97607	5.64588	3.69214	4.86769	3.30547	8.363	4.71303	6.0805	3.6518	4.32237	6.87764	3.59067	6.39717	4.1908	4.87159			2000	1420	7.39696	3.00098	4.59283	5.31093	4.7365	2.17741	1.26862	2.25827	4.01297	1.68168	2.25249	1.95439	2.34904	4.09914
		2000	1430	10.8011	9.50139	9.67272	8.08887	5.4974	5.01563	5.55269	3.35789	5.2665	3.47463	8.26967	4.71303	6.0805	4.03869	3.51053	7.80257	3.55979	6.39717	4.1908	4.43386			2000	1430	7.36337	3.03615	5.13914	5.31178	4.7365	2.79343	1.36167	2.15254	4.01297	1.80427	1.20293	1.36699	2.31312	4.0911
		2000	1440	10.7787	9.50139	9.7921	7.64575	5.50155	5.01563	5.55269	4.36418	5.23305	3.66455	8.25341	4.71303	6.07216	3.94872	4.11111	8.48133	3.60947	6.51393	4.04082	3.97613			2000	1440	7.32535	2.86652	5.8182	5.07872	4.71483	2.93049	1.72176	2.21816	3.90587	2.14738	0.399117	0.921706	2.23914	4.47034
		2000	1450	10.7644	9.54564	9.23573	7.52332	5.53342	5.01563	5.55722	3.51347	4.7393	3.81345	8.26967	4.67707	6.0805	4.39501	3.88175	7.4769	3.55979	6.51618	4.1908	5.1376			2000	1450	7.26116	2.86652	5.37671	4.94605	4.71483	3.27614	1.91631	2.21816	3.90587	1.79576	0.81059	2.38287	2.76622	3.77988
		2000	1460	10.7787	9.50139	8.78823	7.55787	5.50155	5.01563	5.64588	3.83296	5.90333	3.17021	8.26967	4.71303	6.09613	3.64275	3.72205	8.16687	3.54198	6.51618	4.1908	4.62657			2000	1460	7.24544	2.9884	5.19572	6.15195	4.81478	2.90654	1.76583	2.25827	3.90587	1.48484	1.56107	2.49221	1.98456	3.67631
		2000	1470	10.7787	9.50139	9.8384	7.61514	5.50155	5.01563	5.64588	4.22778	4.42452	3.31658	8.15856	4.7207	6.07216	2.95308	4.58948	7.78224	3.48018	6.63247	4.27739	4.51266			2000	1470	7.23855	2.9884	4.8106	5.81525	4.76996	2.62217	2.00488	2.21816	3.87393	1.73135	1.33938	2.17816	1.9828	3.80144
		2000	1480	10.7238	9.50139	8.75684	8.27992	5.50155	4.9151	5.64588	4.0611	5.10829	3.61304	8.04113	4.7207	6.07216	3.53069	4.23884	6.80426	3.43805	6.63247	4.40316	4.07077			2000	1480	7.23855	2.9884	5.6746	5.33477	4.76996	3.10704	1.73294	1.99807	3.85632	1.87774	1.67169	1.96606	2.732	4.32284
		2000	1490	10.6223	9.46246	9.43936	7.98225	5.50155	4.88281	5.75143	3.26439	5.40365	3.62152	8.04113	4.7207	5.81885	3.11246	4.15327	7.67931	3.54198	6.63247	4.40316	4.19718			2000	1490	7.23338	3.0282	4.80178	5.44896	4.76996	2.54529	1.56053	1.99807	3.85632	1.9223	1.22016	1.25859	2.81637	3.35873
		2000	1500	10.6223	9.46246	9.60523	8.69196	5.53342	4.79517	5.76111	3.34591	4.94143	3.89381	8.04113	4.7207	5.81885	3.0462	4.40922	8.40503	3.54198	6.74577	4.40316	5.0996			2000	1500	7.18185	2.9884	4.91337	5.85167	4.83148	3.29427	1.24424	1.99807	3.90587	1.69432	1.33713	2.31203	2.81033	3.59096
		2000	1510	10.5331	9.45296	8.9996	8.07637	5.53342	4.79517	5.86011	3.74786	5.28827	4.19199	8.4295	4.7207	5.81885	4.11842	4.68152	8.08245	3.35739	6.63247	4.40316	5.18834			2000	1510	7.23338	2.9884	5.16174	5.25969	4.91704	3.27343	1.09596	1.99807	3.84603	2.13937	1.40853	2.23074	2.45236	4.55129
		2000	1520	10.532	9.33258	9.4944	8.10864	5.57989	4.79517	5.86011	3.62655	5.4129	3.55231	8.26498	4.79084	5.81885	3.46476	5.39732	8.27484	3.35739	6.37915	4.40501	4.3921			2000	1520	7.13718	3.0282	4.99074	5.16974	4.91704	2.26786	1.53933	2.14191	3.83758	2.56006	1.1765	1.45958	2.18901	3.8344
		2000	1530	10.532	9.33258	9.51839	9.61025	5.60757	4.79517	5.86011	4.65576	5.56985	3.55323	8.35516	4.73687	5.81885	3.83288	4.74167	7.66675	3.54178	6.16247	4.40501	4.66994			2000	1530	7.19348	3.03188	5.87276	5.51438	4.83148	2.55637	2.0284	1.76177	3.83758	2.53693	1.38279	1.42212	2.73509	4.0745
		2000	1540	10.532	9.33141	9.40356	9.18081	5.60757	4.74442	5.86011	4.01294	5.86518	3.2723	8.44674	4.83252	5.95661	3.85466	4.53869	8.03645	3.69231	6.16247	4.20464	4.67806			2000	1540	7.11561	3.0282	5.79899	4.9578	4.83148	2.23308	1.73379	2.14191	3.84603	2.31085	1.59728	1.52988	2.97778	4.10668
		2000	1550	10.4201	9.29457	9.89531	8.60888	5.57989	4.71648	5.86011	2.76845	5.22219	3.74452	8.44674	4.83252	5.95661	4.07668	4.54058	8.34554	3.69231	6.35668	4.18734	3.99888			2000	1550	7.11561	2.94396	6.1302	5.25705	4.77699	1.98607	1.50494	2.14576	3.85517	2.41536	1.45907	2.05006	1.97232	4.1078
		2000	1560	10.6043	9.28708	9.74993	8.95978	5.57989	4.65761	5.80732	2.94796	5.462	3.11543	8.35516	4.83252	5.95661	4.07008	3.7089	7.77996	3.54178	6.35668	4.20464	5.12932			2000	1560	7.19348	2.91534	5.73933	5.66699	4.77699	2.15635	2.06237	2.14191	3.87892	1.47726	1.57373	1.79176	2.13131	4.09105
		2000	1570	10.3969	9.28708	9.01624	8.05952	5.53407	4.71648	5.7938	3.48572	4.95546	2.92522	8.35516	4.77013	5.66802	4.83458	4.38388	6.94242	3.47124	6.29354	4.3129	4.85877			2000	1570	7.49858	2.91534	5.31617	5.45121	4.77699	2.16878	2.42362	2.14576	3.87892	1.96444	1.37022	1.46856	3.09774	4.24847
		2000	1580	10.3969	9.28782	9.16342	8.2544	5.57989	4.65761	5.7938	4.0705	5.46389	3.66304	8.28996	4.73687	5.79572	3.82511	4.58346	8.14123	3.54178	6.16247	4.32578	4.38812			2000	1580	7.49858	2.87983	5.24676	5.78666	4.77699	2.56703	2.19484	2.36922	3.87892	2.04283	1.85344	1.43089	3.03953	4.03266
		2000	1590	10.3969	9.28782	9.33312	6.71122	5.53407	4.65558	5.7938	4.62165	5.3602	3.22448	8.35516	4.65313	5.66802	3.70916	4.53935	8.06305	3.69231	6.15829	4.32578	5.03551			2000	1590	7.49858	2.78662	5.22795	5.47502	4.77699	2.95379	1.65623	2.36922	3.87892	2.1035	1.87901	2.17581	2.27732	3.81963
		2000	1600	10.3196	9.28708	9.6344	8.477	5.45067	4.65558	5.79155	3.17789	5.21609	1.11526	8.28996	4.60915	5.63874	3.75041	4.78624	7.47836	3.55414	6.29354	4.32578	4.86821			2000	1600	7.49858	2.78662	5.83526	5.45192	4.77699	2.68603	1.54849	2.36922	3.85517	2.48948	1.51648	1.17519	2.51487	4.71319
		2000	1610	10.3155	9.28708	9.37199	8.72003	5.28637	4.65558	5.7938	3.7972	4.58549	2.51783	8.28996	4.60147	5.63874	3.37241	4.67193	8.09936	3.55414	6.29354	4.32578	4.35488			2000	1610	7.57241	2.73172	5.22232	6.20508	4.90121	2.65617	1.59863	2.36922	3.81276	1.49144	1.58539	1.66102	2.58466	4.93598
		2000	1620	10.206	9.28782	9.25255	8.44041	5.01494	4.70799	5.7938	4.86886	4.43392	3.38479	8.28996	4.60147	5.66802	4.82914	4.35271	7.5423	3.55414	6.29354	4.32578	4.753			2000	1620	7.57241	2.73172	5.2819	4.94469	4.90638	2.96057	1.37367	2.36922	3.81276	1.9691	0.958359	1.78011	2.44552	4.763
		2000	1630	10.206	9.31006	9.08556	8.40251	5.01494	4.7797	5.7938	3.98199	6.31775	3.50411	8.38108	4.60681	5.75543	4.2911	5.08209	7.64844	3.64918	6.15829	4.34969	4.01333			2000	1630	7.56726	2.7298	5.17685	5.50868	4.90121	1.80659	1.54208	2.54124	3.74887	2.18049	0.962997	1.76904	2.08428	3.60177
		2000	1640	10.3155	9.37851	9.60392	8.79139	5.01494	4.70799	5.86097	3.55436	5.61214	3.68092	8.30126	4.60681	5.79103	3.42202	4.95576	6.54427	3.64918	6.15829	4.34969	4.95119			2000	1640	7.56726	2.73172	5.34485	5.81595	4.66757	2.61422	1.97594	2.36922	3.69849	2.58408	1.6268	2.38103	2.13262	4.04794
		2000	1650	10.3196	9.48378	9.49834	7.92136	5.01494	4.70799	5.75526	3.76243	4.47816	3.41073	8.30126	4.60681	5.79103	2.92352	4.21946	7.51789	3.62661	6.35329	4.27565	4.71481			2000	1650	7.52355	2.72806	5.54185	5.92212	4.5703	3.27888	1.91175	2.32167	3.69849	2.61565	1.41347	2.69478	2.58974	4.24771
		2000	1660	10.544	9.55757	8.93647	9.24195	5.37675	4.70799	5.85949	3.60757	5.05234	3.24824	8.02697	4.60147	5.79766	3.50843	5.42524	8.52991	3.62661	6.35329	4.10348	4.76409			2000	1660	7.56726	2.72806	5.88062	5.63186	4.48716	2.81337	1.15987	2.32167	3.69849	2.48717	1.54348	2.40041	2.77995	3.1603
		2000	1670	10.5539	9.55757	9.42579	8.99605	5.37911	4.67266	5.85949	4.49566	5.11129	3.4222	8.0851	4.60147	5.97584	3.83985	4.67246	7.96007	3.64918	6.29383	3.82364	5.34695			2000	1670	7.6078	2.70398	5.37453	5.28422	4.5703	2.44289	1.58267	2.48483	3.64772	2.38165	1.74087	1.42636	2.62869	3.8218
		2000	1680	10.5539	9.56135	9.46835	8.1531	5.40241	4.67266	5.85949	4.91514	4.61292	3.5681	8.04392	4.57193	6.00858	3.55876	4.95453	7.63174	3.62661	6.29383	4.09134	5.01733			2000	1680	7.56726	2.70398	5.27287	5.02595	4.5703	3.16563	1.65729	2.32167	3.70094	2.21172	1.31067	1.10138	3.09319	3.67176
		2000	1690	10.5539	9.60697	9.74878	8.06772	5.57625	4.53163	5.85949	3.75886	4.98262	3.14819	8.04392	4.57193	6.00858	3.98432	4.70068	8.21395	3.62661	6.2493	4.00575	5.72515			2000	1690	7.56726	2.72806	5.19914	6.08972	4.5703	2.77685	1.82962	2.25966	3.65117	1.3057	1.61266	1.5485	2.94542	4.0011
		2000	1700	10.544	9.68054	9.96717	7.76295	5.57625	4.48424	5.86227	4.1613	5.48769	2.56758	7.86463	4.53542	6.13038	4.18554	4.19587	8.08464	3.51545	6.2493	4.00575	4.86535			2000	1700	7.55327	2.72806	5.69244	5.97157	4.65648	1.79539	1.8461	2.25966	3.65117	2.40391	2.13623	1.42783	2.38196	4.35328
		2000	1710	10.4453	9.68054	8.81551	8.57371	5.57625	4.43909	5.85949	4.4611	5.0513	3.28925	7.75701	4.51604	6.13038	4.04631	4.8917	7.39003	3.50928	6.2493	4.09134	5.27097			2000	1710	7.55327	2.70398	5.47295	5.11371	4.65758	1.94281	1.68681	2.32167	3.70094	1.92946	1.73763	1.05839	2.30335	4.94844
		2000	1720	10.4453	9.72671	9.51234	7.44758	5.43588	4.2348	5.95676	3.88281	5.06781	3.41299	7.62981	4.46841	6.00858	4.73598	5.14582	8.08351	3.3147	6.2493	4.09134	5.17965			2000	1720	7.56935	2.70398	5.03523	5.53194	4.65758	2.25933	2.07617	2.36136	3.65117	2.00792	1.2659	1.27679	2.9168	4.05717
		2000	1730	10.4453	9.72671	8.85827	8.50816	5.37911	4.2348	5.95676	3.97504	5.76971	3.37652	7.71491	4.46841	5.99725	4.05947	4.54961	8.41802	3.27472	6.05005	4.08123	4.81566			2000	1730	7.56935	2.70595	5.08071	5.26082	4.65758	2.17878	1.75674	2.39077	3.62039	1.90514	1.70399	1.38709	2.26952	3.40097
		2000	1740	10.4453	9.72671	9.39885	8.18255	5.30951	4.2348	5.95676	4.66664	4.98284	3.16845	7.71491	4.51604	5.99538	4.00795	5.02757	7.50728	3.27472	6.05005	4.09134	5.42592			2000	1740	7.56935	2.70595	5.05336	5.17797	4.65758	2.5402	1.40561	2.36136	3.53485	1.77781	1.39654	1.45898	2.36857	3.49667
		2000	1750	10.4453	9.56917	9.89957	8.87395	5.20963	4.2348	5.89351	4.21837	5.62005	2.96982	7.62981	4.48664	5.79041	4.0814	4.83419	8.23986	3.18905	6.05005	4.33449	4.6173			2000	1750	7.57388	2.70595	5.22748	5.56811	4.65758	2.16593	1.09421	2.39077	3.53485	1.38049	0.981026	1.5624	2.82335	4.29403
		2000	1760	10.6029	9.4925	9.25879	7.82996	5.20963	4.27432	5.89351	3.73347	5.04641	3.5219	7.62981	4.48664	5.79041	3.74694	4.31582	7.04423	3.055	6.12757	4.42043	5.62371			2000	1760	7.57388	2.70595	5.49113	6.0013	4.63483	2.53491	0.892494	2.42617	3.53485	1.97662	1.46026	1.69468	3.55621	4.10301
		2000	1770	10.6958	9.4925	9.25151	7.96486	5.20963	4.32829	5.68935	3.95626	5.32384	4.02237	7.62981	4.48664	5.78164	3.19361	4.82369	7.46474	3.01151	6.12757	4.48714	4.62426			2000	1770	7.57757	2.80668	6.01463	6.1275	4.56721	2.0389	1.44657	2.42617	3.4783	2.21257	1.05617	2.03453	2.4036	4.39203
		2000	1780	10.6958	9.4925	10.9835	9.19603	5.2095	4.3375	5.86232	3.63127	4.91987	3.64704	7.62981	4.51919	5.79041	3.44529	4.62197	8.57033	3.01151	6.28654	4.51311	4.81623			2000	1780	7.59258	2.80668	5.64118	5.59864	4.55292	2.25294	1.87553	2.42617	3.4783	1.86384	1.43947	1.75545	2.54525	4.34552
		2000	1790	10.8131	9.44305	11.0725	8.17942	5.2095	4.37991	5.68935	3.99762	5.05791	2.92219	7.62984	4.51919	5.99538	3.91885	4.08767	8.46561	3.01151	6.12757	4.51311	5.15403			2000	1790	7.59258	2.74672	5.80975	4.69294	4.55292	2.41694	1.78128	2.4275	3.54853	2.1506	2.15608	0.832316	3.05707	3.95201
		2000	1800	10.8131	9.42503	10.4527	7.25296	5.2095	4.4055	5.6431	4.44815	4.77468	2.94601	7.62984	4.48664	5.78164	3.97159	4.11531	7.90161	3.09671	6.28654	4.61689	5.56791			2000	1800	7.57757	2.74672	5.57582	4.71759	4.56721	2.82723	1.40067	2.46174	3.56613	1.96524	1.47175	0.957574	2.7457	3.94901
		2000	1810	10.8131	9.42503	9.79146	8.36005	5.2095	4.37991	5.6431	3.87824	4.8801	3.64951	7.62984	4.47668	5.69139	4.08487	3.86861	7.67463	3.01151	6.27194	4.92611	5.55186			2000	1810	7.57388	2.74672	5.12776	5.34451	4.56721	3.11079	1.97492	2.46174	3.62965	1.84501	1.71151	1.92768	2.66216	4.39288
		2000	1820	10.8131	9.44305	9.8486	8.22366	5.2095	4.37991	5.68935	3.61383	6.17607	2.81245	7.62984	4.41344	5.73011	3.68627	3.6886	7.48766	3.04958	6.12757	4.96078	5.4151			2000	1820	7.59258	2.74672	4.80214	5.69738	4.53399	2.95103	2.29206	2.4801	3.62965	1.88293	1.85491	1.82299	2.49152	4.36498
		2000	1830	10.7322	9.5176	8.70241	8.93893	5.10443	4.3375	5.68935	3.59761	4.35024	2.90299	7.62984	4.36005	5.72475	3.90729	5.07476	7.72109	3.09671	5.89024	5.16066	4.62894			2000	1830	7.65293	2.74672	5.16215	5.68901	4.53399	2.36626	2.25736	2.4801	3.85392	1.90837	1.27099	2.05233	2.90673	3.6988
		2000	1840	10.7322	9.44305	8.99416	7.8989	5.10443	4.3375	5.71134	3.41404	5.44226	2.86849	7.75873	4.36005	5.72475	2.88917	4.05168	8.21598	3.09671	5.89024	5.16066	5.17911			2000	1840	7.50341	2.74672	5.11419	5.35757	4.57793	2.66955	1.66212	2.50612	3.85392	2.61725	1.44367	2.83652	3.36313	3.90982
		2000	1850	10.7425	9.44112	9.09807	7.94183	5.10443	4.33066	5.6431	4.22983	5.48603	3.28991	7.75873	4.34932	5.70992	4.21803	3.83856	7.84204	3.04958	5.8666	5.16066	4.60818			2000	1850	7.50341	2.82	5.63032	5.02971	4.57793	2.768	1.8145	2.50612	3.85392	1.83056	1.3707	2.39961	3.21702	3.19917
		2000	1860	10.7322	9.43069	8.53837	8.39433	5.21769	4.33066	5.62954	3.85693	4.87465	3.40658	7.75873	4.24275	5.57161	4.40993	4.0963	8.62366	3.04958	5.8666	5.16066	5.87088			2000	1860	7.50689	2.92607	5.55862	5.24402	4.53399	2.87235	2.19509	2.50612	3.80898	1.52061	1.25856	1.19115	2.37169	3.80638
		2000	1870	10.5684	9.43069	9.12335	9.01528	5.27012	4.29452	5.71134	4.46614	5.12512	3.49434	7.45707	4.34932	5.6635	4.80597	3.86481	7.23016	3.04958	5.8666	4.41005	5.54166			2000	1870	7.50689	2.92607	5.63644	6.9622	4.53268	2.53262	1.74625	2.54936	3.80898	1.77757	0.923641	1.49413	2.46557	4.25381
		2000	1880	10.5684	9.43069	9.47446	8.54169	5.51844	4.29452	5.77977	3.47838	6.23088	3.56933	7.45707	4.27435	5.69391	2.60955	4.59838	7.50128	3.04958	5.64319	4.28245	4.65146			2000	1880	7.50689	2.92607	5.63005	5.69369	4.49478	2.96437	1.59947	2.60517	3.73482	1.65093	1.53624	2.03386	1.82401	4.83623
		2000	1890	10.5684	9.32547	9.43648	7.71739	5.51844	4.33066	5.77977	4.34378	4.57653	3.71755	7.75873	4.24275	5.69391	2.48751	3.84599	8.00414	2.97744	5.64319	4.28245	4.74036			2000	1890	7.50689	2.95117	5.39793	5.63544	4.49478	3.04765	1.32812	2.60517	3.70107	2.01305	2.29725	1.85703	1.87166	4.8938
		2000	1900	10.5684	9.30777	9.14783	7.21285	5.51844	4.34161	5.82859	3.37912	4.32238	3.79211	7.75873	4.27435	5.69391	4.18465	3.64943	7.52785	2.97744	5.64319	4.28245	5.25924			2000	1900	7.50689	2.95117	5.67642	6.10606	4.43874	2.30041	1.37276	2.60517	3.66078	1.93743	1.9097	1.49333	2.49815	4.10769
		2000	1910	10.5684	9.30777	9.60327	8.45924	5.51844	4.34161	5.82859	3.70712	5.45534	3.54889	7.76153	4.24275	5.69391	4.28057	5.22687	8.20748	3.15134	5.91811	4.15188	5.69525			2000	1910	7.50689	2.92607	6.06812	6.215	4.29831	2.56588	1.36461	2.58938	3.70107	1.87135	1.58798	2.0311	2.81768	3.93937
		2000	1920	10.5051	9.28864	9.40784	8.24303	5.50656	4.38495	5.82859	3.89177	6.22248	3.59733	7.76553	4.24275	5.6796	3.33802	4.12581	8.34205	3.15134	5.91811	4.11627	5.40361			2000	1920	7.50689	2.88224	5.73501	5.72727	4.22337	3.02034	1.54887	2.60517	3.70107	2.15602	1.27087	1.63957	2.68466	3.39661
		2000	1930	10.5051	9.27086	9.67956	7.58916	5.49414	4.42169	5.84917	4.30132	5.62248	3.73997	7.76553	4.27435	5.69391	4.37067	4.92401	7.13152	3.15134	5.91811	4.11337	5.64069			2000	1930	7.50689	2.88224	5.94828	5.3099	4.22698	2.64732	1.36438	2.67302	3.70107	2.063	1.91405	2.40449	3.10786	4.09509
		2000	1940	10.502	9.27086	9.6869	7.87696	5.44125	4.42169	5.82859	4.9902	5.43737	3.47584	7.80532	4.2317	5.83631	3.83182	4.86029	7.53365	3.21731	6.04346	4.11627	4.96696			2000	1940	7.50689	2.89969	5.85263	5.69203	4.1558	2.22088	1.29293	2.67302	3.71556	2.08192	2.59976	2.31122	2.87379	4.27617
		2000	1950	10.5472	9.10525	9.27625	7.23222	5.37716	4.42169	5.65903	3.949	5.35375	3.40181	7.80532	4.18182	5.94868	5.02626	4.87321	7.8003	3.21731	6.05408	4.11627	4.79361			2000	1950	7.50689	2.91041	5.17575	5.69209	4.14454	3.13602	1.2088	2.58938	3.70107	1.60788	2.03841	1.30597	2.15544	3.58491
		2000	1960	10.6125	9.10525	9.10282	8.24765	5.37716	4.39049	5.65903	3.88418	6.00683	3.48104	7.81466	4.16863	6.00121	4.82398	3.97277	7.87063	3.22642	6.05408	3.99984	5.75461			2000	1960	7.50689	2.91041	5.36146	5.40744	4.06868	2.57107	1.57979	2.58938	3.66078	1.47704	1.43351	1.00188	2.29002	3.90656
		2000	1970	10.6125	9.10525	9.49332	9.38503	5.44125	4.39049	5.65903	4.10373	6.08117	3.2561	7.81466	4.13433	6.13256	3.99909	4.84955	7.6833	3.22642	6.00574	3.99984	4.75875			2000	1970	7.50689	2.91041	5.78518	5.4839	4.06868	3.16761	1.93881	2.58938	3.71556	2.02452	0.739341	1.49176	2.33115	4.28308
		2000	1980	10.6316	9.10525	9.07547	8.10932	5.44125	4.37119	5.65903	3.87503	5.73354	3.39806	7.61282	4.16863	6.24675	4.18643	5.7236	8.25058	3.27072	6.00574	4.08002	5.57888			2000	1980	7.50689	3.05893	6.37953	5.42883	4.06868	2.83934	1.72975	2.35114	3.73029	1.79668	1.05811	2.39948	2.35231	3.28616
		2000	1990	10.6316	9.12756	8.60135	7.78866	5.44125	4.37119	5.65903	4.36529	5.5745	3.8028	7.60282	4.16863	6.31334	4.13582	3.86797	8.36647	3.41668	6.05408	4.08002	4.47045			2000	1990	7.50689	3.05893	6.23229	5.44223	4.06868	2.29045	1.8077	2.30717	3.90478	1.6748	1.33119	2.87228	3.08337	3.32861
		2000	2000	10.6316	9.15675	8.46122	7.37913	5.57814	4.27652	5.6184	3.39191	4.87696	2.89005	7.61282	4.13433	6.62383	4.40253	4.97514	7.86675	3.30761	6.05408	4.1181	5.10103			2000	2000	7.50689	3.05893	5.17382	5.73336	4.06868	2.4557	1.71451	2.20762	3.98882	2.30773	1.27096	2.26801	2.82759	3.46466
		2000	2010	10.6316	9.15675	9.38346	7.83447	5.57814	4.25202	5.6184	3.66734	5.50027	3.35242	7.58794	4.13433	6.62383	3.56829	3.44068	8.50987	3.37073	6.06618	4.1181	5.11285			2000	2010	7.50689	3.05893	5.60967	5.37292	4.06868	2.67061	1.80712	2.30717	3.99974	2.10245	1.70291	1.12395	2.49116	3.92018
		2000	2020	10.6316	9.15675	9.09943	9.11997	5.57814	4.25202	5.7367	4.19127	5.72879	3.08896	7.61282	4.11947	6.62383	4.31604	4.04706	8.23438	3.37073	6.05172	4.1181	4.7836			2000	2020	7.50689	3.05893	5.45886	5.53325	4.06868	2.42385	1.40909	2.20762	4.15162	2.30144	1.59582	1.17963	2.67641	4.53048
		2000	2030	10.6663	9.12756	9.77812	7.82665	5.56702	4.27652	5.66875	3.91025	5.57863	3.24491	7.61282	4.11947	6.62383	4.43453	4.50214	7.83719	3.37073	6.05172	4.1181	4.60917			2000	2030	7.50689	3.05885	5.7699	5.54797	4.19927	2.57987	1.23419	2.20762	4.15162	1.63614	1.83162	1.67133	3.20908	4.20182
		2000	2040	10.6283	9.10196	8.71979	9.10954	5.56702	4.29204	5.66875	3.40783	4.69673	3.23296	7.6594	4.14426	6.27592	4.05112	4.42188	6.72097	3.37073	6.05172	4.1181	5.12586			2000	2040	7.50689	3.05088	5.43008	5.21592	4.19927	2.76454	1.1571	2.30717	4.15162	1.59407	1.22592	1.56509	3.10091	4.10252
		2000	2050	10.6283	9.05618	8.87767	8.51564	5.51728	4.47877	5.66875	3.84822	4.96213	2.91028	7.6594	4.14426	6.08118	3.79975	4.51549	7.68865	3.37073	6.05172	4.1181	5.47704			2000	2050	7.50689	2.99386	5.65293	5.28963	4.19927	2.84925	1.19526	2.32866	3.99974	2.10604	1.32748	2.3715	3.07	4.24601
		2000	2060	10.6283	9.05618	7.77596	8.85738	5.56702	4.47877	5.66875	3.9331	5.45521	2.80209	7.6594	4.14426	6.08118	4.67504	4.26033	7.76332	3.32279	6.05172	4.06359	5.30816			2000	2060	7.50689	3.05088	5.50791	5.46579	4.25333	2.17762	1.60815	2.32866	3.94208	1.98537	1.40099	2.15182	2.9016	4.11418
		2000	2070	10.6283	9.05618	9.02621	7.83097	5.51728	4.48726	5.66875	3.95782	5.53382	3.31483	7.58794		6.07549	4.29552	4.75631	8.50829	3.37073	6.08975	4.05642	5.91398			2000	2070	7.50689	3.05088	5.43697	5.70565	4.36383	2.37261	1.79817	2.38049	3.67637	2.21598	1.47297	1.98458	2.34664	3.80928
		2000	2080	10.561	9.08776	8.58768	8.29181	5.50505	4.48726	5.66875	3.55996	5.58178	3.27779	7.6594		5.9679	3.97295	3.92803	7.87621	3.51574	5.73699	4.05642	5.37957			2000	2080	7.50689	3.05088	5.49886	5.68429	4.36383	2.03921	1.46593	2.36033	3.67637	2.09829	1.14175	2.36526	3.44961	3.86523
		2000	2090	10.561	8.99933	8.84066	8.02856	5.51728	4.59403	5.66875	4.03657	5.60582	2.94415	7.68839		5.9679	3.41423	4.73558	8.24846	3.53844	6.08975	4.05642	5.39239			2000	2090	7.50689	3.05869	5.72505	6.06203	4.27603	2.28539	1.67886	2.36033	3.67637	2.02284	1.19312	2.21648	3.14478	3.80363
		2000	2100	10.4346	8.99933	9.228	7.90471	5.51438	4.59403	5.64523	4.36415	6.60067	2.39301	7.44725		5.9679	4.46442	4.65643	7.4436	3.53844	6.08975	3.97915	5.59647			2000	2100	7.50689	3.18717	6.31848	5.99228	4.26559	2.01716	1.6185	2.38049	3.67637	2.79736	1.22856	2.03367	2.41635	4.16647
		2000	2110	10.4295	8.99933	10.0994	8.79784	5.50505	4.59403	5.64163	3.87338	6.17249	2.80109	7.44725		6.13581	2.93426	4.3788	7.9582	3.51574	6.08975	3.97915	5.77928			2000	2110	7.50689	3.18717	6.1157	5.53864	4.26559	2.20346	2.26626	2.36033	3.78361	1.44646	1.26255	2.26931	2.57689	3.66345
		2000	2120	10.4295	9.02572	9.07324	7.51756	5.50505	4.54743	5.64523	4.49426	5.63751	3.813	7.67494		6.13581	3.69878	3.93646	7.82074	3.50342	5.76579	3.99418	4.86881			2000	2120	7.50689	3.18717	5.02824	5.93073	4.26559	2.40126	1.56073	2.1535	3.78361	1.94864	1.38556	1.8718	2.96385	3.81543
		2000	2130	10.4346	9.02572	9.74658	8.12921	5.35893	4.48384	5.64793	4.48487	5.78783	3.04114	7.8043		6.07772	4.06453	5.5578	7.42946	3.50342	5.76579	3.99418	5.16804			2000	2130	7.50689	3.09773	4.69454	5.71016	4.26559	3.05896	1.54994	2.1535	3.80111	2.21687	1.34996	1.7544	2.89518	4.32167
		2000	2140	10.5297	9.02572	9.41424	8.45577	5.50505	4.26321	5.64793	3.92437	5.48967	2.84158	7.87431		6.16096	4.19612	4.36652	7.79191	3.4543	5.76579	3.99418	4.84833			2000	2140	7.50689	3.18717	5.14804	5.12318	4.25245	2.80155	1.88507	2.1535	3.80111	2.16959	1.52913	1.76443	3.06908	4.08525
		2000	2150	10.5621	9.02572	8.96181	7.86276	5.51438	4.26321	5.64793	3.85584	4.25686	3.18402	7.8043		6.16096	3.53551	4.41458	7.7306	3.3079	5.82823	3.99418	5.71661			2000	2150	7.50689	3.18717	4.88753	5.74612	4.25245	2.49745	1.66164	2.1535	3.82961	2.23427	1.34262	1.72167	2.32395	3.95399
		2000	2160	10.5962	9.08815	9.1559	7.98097	5.51438	4.17368	5.64163	3.9036	5.69477	3.65478	7.8043		6.07772	3.35384	5.38303	7.71732	3.3079	5.82823	4.05141	5.98875			2000	2160	7.50689	3.2973	5.02253	5.95208	4.20511	3.65781	1.62864	2.47314	3.80111	2.22959	0.913342	1.56791	2.07267	4.09531
		2000	2170	10.5962	9.08815	9.14839	9.10938	5.35893	4.16496	5.64793	3.35601	5.99168	3.32832	7.8043		6.03289	3.99331	4.4921	7.2315	3.3079	5.82823	4.05141	4.78242			2000	2170	7.35251	3.09773	5.37911	6.16272	4.14574	3.04547	1.77837	2.1535	3.65612	2.49615	1.19502	2.54443	2.19034	4.20515
		2000	2180	10.5962	9.08815	9.13051	8.19979	5.35893	4.17368	5.64793	3.90523	5.51302	3.44491	7.8043		6.03289	3.71915	4.39854	7.69737	3.3079	5.82823	4.13764	4.46483			2000	2180	7.35251	3.09773	4.73237	5.78763	4.14574	2.28196	1.08612	2.11165	3.65612	2.07088	1.76021	2.01529	2.89117	4.00043
		2000	2190	10.5962	9.10542	9.86958	8.24783	5.49469	4.17368	5.64793	3.78517	5.60406	3.30097	7.81697		6.0554	4.29389	4.30444	6.80588	3.51262	5.83248	4.13764	5.12744			2000	2190	7.33327	3.2973	4.20981	5.89699	4.20511	2.71229	1.58367	2.55412	3.65612	1.98371	1.69574	1.88961	2.98564	4.0587
		2000	2200	10.5558	9.08815	10.2649	8.16603	5.49469	4.17368	5.63345	3.42551	5.96246	2.93532	7.80767		6.03289	4.07539	3.61587	7.42758	3.55606	5.83248	4.13764	4.67592			2000	2200	7.19182	3.36998	5.36256	5.57243	4.20511	1.79027	1.63708	2.55412	3.58516	2.50975	1.46621	1.92873	2.51727	4.3616
		2000	2210	10.5558	9.02682	9.34774	8.15477	5.35714	4.33352	5.63345	3.99169	6.68317	2.88075	7.76019		6.03289	3.8132	4.22492	8.54682	3.64158	5.91961	4.18319	5.02353			2000	2210	7.19182	3.37416	5.38298	5.56215	4.45943	1.30091	1.89052	2.44842	3.58516	2.28012	1.82756	2.43572	2.43164	4.02368
		2000	2220	10.5446	9.02682	9.47062	8.94163	5.34126	4.28643	5.57074	3.98521	5.85727	3.02949	7.76757		6.03289	5.01301	4.40379	8.25099	3.64158	5.93791	4.22666	5.7853			2000	2220	7.19182	3.33752	5.45303	5.57369	4.45943	2.26458	1.56752	2.40155	3.58516	2.33281	1.62675	2.47582	2.68685	3.67576
		2000	2230	10.5446	9.02682	8.99561	8.67586	5.11981	4.28643	5.57074	4.91586	5.15605	2.70958	7.76757		6.03289	4.17639	4.15433	7.39666	3.55606	5.91961	4.30807	5.47074			2000	2230	7.35251	3.33752	5.50076	5.45037	4.50848	2.54805	1.60106	2.11165	3.57442	2.59295	2.1405	2.43064	3.10379	3.62225
		2000	2240	10.5558	8.95982	9.48729	7.5869	5.11981	4.28643	5.43254	3.5107	4.58238	2.83993	7.76757		6.0554	3.79427	4.76722	8.02425	3.55606	5.93791	4.4677	5.03204			2000	2240	7.35754	3.33752	4.89696	5.4396	4.50848	2.83069	1.63706	2.11165	3.7509	2.15325	1.90426	2.28399	2.8064	3.23138
		2000	2250	10.5558	9.03657	9.70356	7.65947	5.10746	4.28643	5.3886	3.57707	5.06047	2.49015	7.80226		6.12573	4.10855	3.50986	7.33883	3.49149	6.03572	4.4677	5.65197			2000	2250	7.38583	3.33752	4.9764	6.60079	4.45943	2.59429	1.97643	2.30465	3.61697	2.44089	1.97249	1.99732	3.19366	3.63779
		2000	2260	10.5008	9.02737	8.82623	8.60528	5.00959	4.28643	5.3886	3.19145	5.93231	2.99433	7.76757		6.17102	4.31333	4.11566	8.13155	3.24671	6.15904	4.50669	5.88481			2000	2260	7.38583	3.2932	5.28725	6.44199	4.35735	2.16745	1.52276	2.0766	3.72396	2.64439	1.43128	2.36813	2.54435	4.45821
		2000	2270	10.5008	9.02737	8.9499	7.78111	5.10746	4.28643	5.45225	3.62769	5.73006	3.68498	7.76019		6.21082	4.26586	5.03791	8.41693	3.23964	6.47041	4.50669	5.23931			2000	2270	7.38583	3.09864	5.33653	5.7419	4.30276	2.29528	1.78207	2.0766	3.7509	2.27508	1.36657	2.80474	2.58122	3.19064
		2000	2280	10.506	9.02737	9.09741	8.10703	5.11981	4.2638	5.45225	4.34666	5.89037	4.12202	7.64321		6.21082	3.54888	3.83293	7.55185	3.23964	6.47041	4.50669	5.8029			2000	2280	7.49968	3.09864	5.13907	5.69265	4.14602	2.04674	2.07648	2.0766	3.72396	2.34834	1.42763	2.49866	2.71686	3.85449
		2000	2290	10.5343	8.96717	9.03892	8.2476	5.41818	4.22447	5.45225	3.1725	6.00984	3.75672	7.59122		6.21082	3.3746	4.59725	7.26007	3.15495	6.47041	4.50669	4.74396			2000	2290	7.35754	3.09864	4.35228	5.2817	4.14602	2.33561	1.76644	2.0766	3.72396	2.14333	0.807089	1.87335	2.68947	4.87626
		2000	2300	10.5343	8.96717	8.57752	7.82951	5.41818	4.19727	5.45225	3.70121	5.58459	3.19528	7.58408		6.21082	4.27318	5.1136	6.98062	3.15495	6.47041	4.57413	5.90407			2000	2300	7.47026	3.07592	4.10998	5.05939	4.14602	3.31873	1.43204	2.27617	3.76267	2.17743	0.988931	2.07098	3.04957	3.74251
		2000	2310	10.5343	9.02737	9.61355	8.39895	5.36175	4.0671	5.48543	3.36286	6.37119	2.53855	7.58408		6.17102	4.19858	4.67439	7.95545	3.15495	6.06161	4.57413	5.4303			2000	2310	7.37246	3.07592	4.40598	5.71382	4.04286	3.3872	1.29895	2.30465	3.76267	1.80604	1.13062	1.91608	3.57154	3.66765
		2000	2320	10.5343	9.00864	9.28397	8.00594	5.36175	4.0671	5.49533	4.00893	5.48812	3.01001	7.58408		6.03336	3.86483	5.45042	7.42933	3.16398	6.02658	4.26177	5.22804			2000	2320	7.34224	3.09864	4.76976	5.50716	4.14602	2.92599	1.44473	2.27617	3.79821	2.06916	1.32466	2.0139	3.28356	3.9159
		2000	2330	10.5343	9.00864	8.59191	8.1478	5.37519	4.0671	5.50991	4.28791	5.602	3.6085	7.59122		6.00128	3.56534	4.73567	7.44539	3.16626	6.02658	3.85149	5.90477			2000	2330	7.37246	3.1012	4.86355	5.19809	4.14602	2.60107	1.9032	2.27617	3.79821	2.85346	1.3337		2.29161	3.57656
		2000	2340	10.5484	9.06753	9.14177	8.43718	5.37519	4.0671	5.50991	3.66963	5.70024	4.25805	7.59122		6.00128	3.60667	4.82806	7.31726	3.22368	5.95799	3.85149	5.43672			2000	2340	7.47026	3.1012	4.62566	5.03275	4.14602	3.09347	1.49658	2.27617	3.86548	2.04763	1.71653		2.45805	3.78455
		2000	2350	10.5553	9.06753	9.07534	7.81556	5.37519	4.15694	5.50991	3.53732	5.80639	3.94169	7.59122		5.95641	3.96317	5.09866	8.41434	3.16626	5.89897	3.87372	5.90715			2000	2350	7.40306	2.99145	5.16164	5.21865	4.01973	2.61678	1.54863	2.26236	3.86548	2.07915	1.46096		1.96796	4.3733
		2000	2360	10.58	9.06753	10.3545	7.52734	5.36175	4.15694	5.50991	3.04739	5.43922	2.86884	7.66355		5.95641	3.4879	4.20136	7.67199	3.16626	5.81047	3.87372	5.63925			2000	2360	7.40306	2.87977	5.08859	5.46477	4.01973	2.43988	1.88971	2.26236	3.87734	1.96609	1.39947		2.09875	4.02333
		2000	2370	10.5553	9.06753	9.02768	7.5169	5.37519	4.15694	5.51372	3.26986	5.88275	3.41572	7.66527		5.95641	3.74237	4.22813	8.01409	3.16626	5.59532	3.85149	5.29373			2000	2370	7.37246	2.99145	5.05179	6.07353	4.01973	2.50815	1.63465	2.26236	3.86548	1.94083	1.18752		2.37937	4.37239
		2000	2380	10.5553	9.07942	9.67128	7.77189	5.37519	4.17729	5.51372	3.95268	4.99541	2.81764	7.66355		5.95641	3.4358	4.80684	7.43435	3.13014	5.59532	3.87372	5.45156			2000	2380	7.33533	2.96052	5.46091	6.84285	4.01973	2.66911	2.08966	2.26236	3.86548	1.36201	1.29514		2.37795	3.98808
		2000	2390	10.5553	9.08708	9.08557	8.62968	5.37519	4.21085	5.51372	3.09352	5.09041	2.73471	7.56082		6.04826	2.69394	4.68108	8.45698	3.10413		4.13913	5.24806			2000	2390	7.36376	2.78109	5.6747	6.62285	3.98796	2.89701	2.01093	2.26236	3.76724	1.85274	2.4192		2.29254	3.92439
		2000	2400	10.5638	9.07942	9.19067	7.62938	5.44953	4.22734	5.44513	4.10397	5.39898	3.01327	7.56082		6.11191	3.68688	3.74851	8.14911	3.10413		4.13913	6.09103			2000	2400	7.33533	2.78109	5.40446	5.47754	4.01973	2.948	1.46662	2.26236	3.76724	2.02869	1.79076		2.68015	4.36407
		2000	2410	10.58	9.03882	8.66999	7.16826	5.40457	4.28238	5.38024	3.89811	6.04512	3.01962	7.56082		6.04826	4.60627	4.8735	7.28905	2.99198		4.22618	5.79775			2000	2410	7.20282	2.89081	4.83688	4.96814	4.01973	1.98383	1.9712	2.30249	3.76724	2.31683	0.858311		2.96055	4.3452
		2000	2420	10.5941	9.03882	9.72086	7.56221	5.32255	4.22734	5.44513	3.79958	4.18822	3.53401	7.51634		6.04826	4.22353	4.76576	8.24131	2.98366		4.13913	5.79626			2000	2420	7.04248	2.89081	5.0785	4.97852	3.99691	2.54138	1.62323	2.30249	3.87734	2.75233	0.858723		3.11553	4.40135
		2000	2430	10.5638	9.07942	9.27266	7.44831	5.32255	4.22734	5.48615	3.47264	5.01691	3.08591	7.51634		5.99054	3.75854	4.52387	7.48236	2.98366		4.01102	4.01598			2000	2430	7.04248	2.89081	5.2759	5.56069	3.96586	2.88114	1.39413	2.13946	3.82294	1.92176	1.76175		2.93968	3.96572
		2000	2440	10.5677	8.98772	9.07829	7.4323	5.32255	4.22734	5.44513	3.90752	4.73714	2.67972	7.41444		5.76708	3.51035	5.18476	7.2141	2.94702		4.01102	4.41608			2000	2440	7.04248	2.84576	5.41349	5.76535	3.93345	2.5754	1.67652	2.13946	3.92299	1.36149	1.27221		2.32524	4.10935
		2000	2450	10.5941	8.87522	9.4662	6.54001	5.32255	4.28238	5.48615	3.62322	5.83425	2.90317	7.41444		5.76708	4.73081	4.63255	6.97308	2.94702		4.01102	5.44333			2000	2450	6.93134	2.84576	5.10121	5.5539	3.96586	2.60144	1.77703	2.12996	3.92299	2.16244	1.14256		2.99226	3.89071
		2000	2460	10.6492	8.87522	9.46636	7.98911	5.32255	4.25251	5.38024	4.47471	4.7966	3.69652	7.41444		5.75181	3.6933	4.40364	7.67713	2.89748		4.00948	4.40182			2000	2460	6.93134	2.89081	4.88371	5.30997	3.99691	2.37827	1.62654	2.12996	3.92299	2.29511	1.41793		3.11914	4.28213
		2000	2470	10.5941	8.90975	9.35281	7.86299	5.30238	4.04992	5.37204	3.69225	5.24931	3.01503	7.41444		5.71439	3.67801	4.96953	8.05564	2.89748		3.74538	5.28321			2000	2470	7.04356	2.8831	4.64901	5.84388	3.96586	1.85649	2.02069	2.12996	3.94864	2.06717	1.00882		2.6283	4.30445
		2000	2480	10.5677	8.90975	9.1434		5.2606	4.01105	5.48615	3.11788	6.13114	2.64799	7.41444		5.71439	3.79086	4.98503	7.69267	2.88632		3.62386	5.40819			2000	2480	7.23128	2.8831	5.39514	6.04707	3.95081	2.1617	1.90661	2.09447	4.03998	2.28858	1.1115		2.22498	4.44009
		2000	2490	10.5677	8.90975	8.75809		5.1816	4.0004	5.45362	3.47973	5.1115	3.57991	7.61115		5.75181	4.71783	4.61486	7.41389	2.85046		3.74538	5.14148			2000	2490	7.23128	2.8831	4.55519	5.48409	3.95081	3.39047	1.93667	1.93224	4.03998	2.09355	1.7564		2.29254	4.4825
		2000	2500	10.5724	8.90975	9.8638		5.1816	3.97087	5.37204	4.07661	5.07272	3.05847	7.41444		5.76708	4.15848	4.82798	7.93995	2.85046		3.50383	5.92997			2000	2500	7.23128	2.93108	5.12461	5.37512	3.95081	2.50763	1.75035	1.93224	4.10338	2.54303	1.77261		2.65885	4.39033
		2000	2510	10.5724	8.86103	9.62467		5.1816	3.97087	5.45362	4.5069	6.14744	2.18486	7.71978		5.80928	4.80578	5.29187	7.7827	2.85046		3.74538	5.63409			2000	2510	7.14269	2.95107	5.25308	5.59822	3.95081	2.43881	1.66182	1.93224	4.10338	2.39009	2.16888		2.43482	3.9287
		2000	2520	10.5613	8.84838	9.26412		5.30238	3.97087	5.45362	4.39356	5.18051	2.99604	7.71978		5.86421	3.91722	4.27814	8.21109	2.85046		3.74538	5.27528			2000	2520	7.23128	2.95107	4.81904	5.09337	3.89074	2.98853	1.97304	1.78739	3.94799	2.04318	1.92309		2.94411	4.14848
		2000	2530	10.5613	8.84362	9.02132		5.67903	3.97087	5.45362	4.20339	5.36235	2.95223	7.71978		5.86421	3.91485	3.67336	7.88583	2.80493		3.76332	4.61216			2000	2530	7.14269	2.97432	4.94156	5.3895	3.89074	2.81541	2.13522	1.93224	3.94799	1.95975	1.83101		2.94382	4.4779
		2000	2540	10.5724	8.84362	10.6025		5.67903	3.97638	5.45362	4.24825	4.91971	3.51225	7.71978		5.86421	3.44166	4.48077	8.28613	2.80493		3.81268	5.51053			2000	2540	7.03657	2.9902	5.20499	5.90482	3.95081	2.67494	1.63514	1.95134	3.93496	1.93037	1.1758		2.79064	4.2609
		2000	2550	10.6204	8.84838	9.13641		5.67903	3.97638	5.45362	4.14808		2.79733	7.71226		5.86421	4.38611	3.94377	7.16306	2.80493		3.8447	5.67093			2000	2550	7.03657	2.9902	5.34447	5.62443	3.90748	2.44319	1.46746	1.95134	3.93496	2.3334	1.30113		3.04315	4.40274
		2000	2560			9.25249					3.97942		2.92747				3.25665	4.01452	7.36204				6.73441			2000	2560			5.41576	5.44282		2.18603	1.23024			1.8725	2.10533		3.16282	4.02258
		2000	2570			9.37739					3.28963		2.55562				4.32675	4.64837	7.81248				5.43405			2000	2570			5.29089	5.34522		1.55896	1.59122			2.59542	1.08416		2.75557	4.24543
		2000	2580			9.91669					3.60664		2.56335				4.49724	3.95499	7.94282				5.06394			2000	2580			4.72636	6.03722		2.60192	0.924002			1.95625	1.21457		2.57124	4.20461
		2000	2590			8.95821					3.07414		3.09404				3.86118	4.59956	8.2079				5.73333			2000	2590			5.27337	6.0905		2.88683	1.63993			2.46763	1.55114		2.56091	4.08554
		2000	2600			10.3855					3.64576		2.94592				4.09453	4.39385	7.01141				5.85336			2000	2600			5.48911	5.44076		2.7191	1.6357			2.64019	1.4145		2.93364	4.36585
		2000	2610			9.36118					3.17207		3.42463				3.73968	4.75599	7.57003				6.52989			2000	2610			5.57673	5.3889		2.77044	1.30819			1.9173	1.48547		2.45677	4.27622
		2000	2620			9.16224					4.04847		3.32171				3.92882	4.39433	7.3207				5.02797			2000	2620			5.47867	5.88551		2.44499	1.29903			1.76525	1.35508		2.68609	4.17214
		2000	2630			9.35593					3.61987		3.00067				4.31422	4.38591	7.69191				5.70593			2000	2630			5.23705	5.41645		2.487	1.52047			2.7879	1.43122		2.88268	4.20071
		2000	2640			8.63906					3.24305		3.59846				3.55807	4.15163	8.48966				5.49595			2000	2640			5.04001	5.9991		2.45735	1.32318			2.30189	1.41217		2.73209	3.84829
		2000	2650			9.59444					4.32389		2.58217				4.02368	4.36006	7.12703				8.11432			2000	2650			4.96636	5.71503		2.49923	1.15719			1.77553	1.11315		3.21501	3.62789
		2000	2660			9.56451					4.11662		2.26028				3.56193	4.69286	7.34808				5.9208			2000	2660			5.38883	5.85777		2.76187	1.49608			1.85803	0.630964		3.09652	3.86869
		2000	2670			9.25075					3.5113		2.416				3.84878	4.38004	8.16562				4.6736			2000	2670			5.60973	5.85947		2.96049	1.81484			1.93949	1.53119		2.38142	3.83698
		2000	2680			8.79554					4.58337		2.39671				3.80803	4.86317	8.23743				5.11057			2000	2680			5.42218	6.17738		2.78187	1.79777			2.00385	1.88767		2.48722	3.98528
		2000	2690			9.75899					3.64129		2.3468				3.70392	4.51709	7.63457				5.40954			2000	2690			5.009			2.059	1.97022			2.08455	1.20996		2.26838	3.95675
		2000	2700			10.1442					3.51217		2.77231				3.93692	5.35374	7.36675				5.61163			2000	2700			4.72813			2.45799	1.99538			2.91115	1.30992		1.87658	3.77247
						10.0963					4.49094		2.96744				2.9608	5.1445	7.54076				5.92115							4.99694			2.42446	1.93202			2.81646	1.16935		1.7244	4.04462
						8.97827					3.62883		2.84046				3.07302	4.52132	7.84917				5.41541							5.52473			2.39749	1.73751			3.06436	1.20916		2.32668	3.97994
						8.38164					2.94984		2.79568				3.28978	4.38133	8.25438				6.72994							5.60125			2.76465	0.789591			2.20836	1.06795		2.76339	3.50555
						8.32516					-301.263		2.46028				3.31614	5.03921	7.46336				6.32621							5.67197			2.86111	1.64835			2.16978	1.24524		2.86558	4.39181
						9.22029							2.66825				3.63517	4.57863	8.39162				5.84414							5.2522			2.39088	1.70409			2.29161	1.98051		2.99613	4.23442
						9.25383					-60.6116		3.02105				3.61501	3.52672	7.52794				5.57477							5.46036			3.31072	1.77496			2.7212	1.62131		2.82771	3.84703
						9.60992					-1.65881		2.49262				3.74629	4.23581	6.53264				5.6899							5.11027				1.94076			2.58199	1.60221		2.85226	3.209
						9.36811					-1.64883		2.41954				3.53992	4.62827	6.85726				5.37846							5.25363				1.75888			2.17311	1.44653		2.79828	3.40923
						8.93338					-1.37788		2.65745				3.85317	5.0303	7.4421				6.25795							5.31676				1.72293			1.79457	1.43099		2.72655
						9.20974					-1.33626		2.45317				3.63624	4.72399	6.71743				6.24735							5.2325				1.81067			1.40325	1.04852		2.58321
						9.14804					-1.58814		2.81264				3.75098	4.3786	7.46729				4.82994							4.79601				1.14906				1.10649		2.97116
						9.02409					-0.609629		3.26239				3.98882	4.62258	7.77865				5.10407							5.37463								1.11668		2.8401
						9.48707					0.0838015		3.03915				4.41236	4.57011	7.54595				5.27566															1.23344		2.55843
						9.5897					-0.221132		3.18652				3.54356	4.5312	7.30588				5.55496															1.36983		2.27116
						8.52751					-1.42386		3.32743				3.72268	4.56793	7.33916				5.90221																	1.59308
						9.01879					0.431924		3.28946				3.00051	4.80654	6.50383				5.37897																	2.91429
						9.61122					1.98797		3.00887				4.16601	4.83131	7.8154				6.157																	3.16479
						3.06904					1.85974		2.293				3.5566	4.91685	6.64337				5.37609																	2.54956
						7.04536					2.69395		2.08955				4.34169	0.542927	7.26956				5.21262																	3.0218
						7.03624							2.46158				3.63754	2.68101	6.85185				6.41962																	2.81077
																	3.42861		8.25287				5.81419																	2.77348
																	3.94045		-405.835				5.74884																	2.40831
																	3.325						5.08744																	2.39667
																	3.79376						5.94122																	2.64636
																	4.34721						5.7619																	2.87208
																	3.4286						6.33162
																	3.72659						5.9679
																	4.0248						5.22253
																	3.56553						5.70979
																	3.16343						6.42881
																	4.15487						5.99127
																	4.05361						5.14001
																	3.964						5.2719
																	0.462856						5.9188
																							5.79398
																							5.40457
																							5.7824
																							5.13269
																							5.35532
																							5.23553
																							6.86241
																							6.29583
																							5.70739
																							5.87293
																							6.22476
																							5.5374
																							5.2182
																							6.04632
																							5.84764
																							4.80719
																							5.49443
																							5.36811
																							5.85414
																							5.67238
																							6.57377
																							5.90498
																							5.77314
																							6.08706
																							6.22884
																							5.95923
																							4.83482
																							4.57118
																							5.92611
																							6.32615
																							6.14277
																							5.51504
																							6.43185

## Sheet: Fig. 6
SINGLET OXYGEN PRODUCTION WITH HISTIDINE BY ISOLATED THYLAKOIDS	FINAL VALUES	Illumination temperature: 20C	Accessions (umol 1O2 / mg chl /h)						Illumination temperature: 4C	Accessions (umol 1O2 / mg chl /h)						Illumination temperature: 20C	Accessions (umol 1O2 / mg chl /h)						Illumination temperature: 4C	Accessions (umol 1O2 / mg chl /h)						ORIGINAL DATA	Illumination temperature: 20C	Accessions (O2 consumption / mg chl /h)					Illumination temperature: 20C	Accessions (O2 consumption / mg chl /h)						Illumination temperature: 4C	Accessions (O2 consumption / mg chl /h)
		Non-treated (22C grown)	Rschew	Tenela	Columbia-0	Coimbra	Columbia-0 (Control for 4C-developed)		Non-treated (22C grown)	Rschew	Tenela	Columbia-0	Coimbra	Columbia-0 (Control for 4C-developed)		2 week cold treated at 4C	Rschew	Tenela	Columbia-0	Coimbra	Columbia-0 (4C-developed)		2 week cold treated at 4C	Rschew	Tenela	Columbia-0	Coimbra	Columbia-0 (4C-developed)			Non-treated (22C grown)	Rschew	Tenela	Columbia-0	Coimbra	Columbia-0 (Control for 4C-developed)	Non-treated (22C grown)	Rschew	Tenela	Columbia-0	Coimbra	Columbia-0 (Control for 4C-developed)		Non-treated (22C grown)	Rschew	Tenela	Columbia-0	Coimbra	Columbia-0 (Control for 4C-developed)
			2.31591	2.97609	5.48925	4.33228	2.30575			2.47872	2.38044	1.96226	3.65157	2.30097			4.10185	2.37766	4.52645	3.20502	2.98462			4.32214	4.42628	3.18585	3.19418	2.70364			0 mM Histidine	4.34874	8.82938	6.6855	9.85714	5.3669	20 mM Histidine	5.1865	12.8976	12.8976	11.7561	7.67265		0 mM Histidine	0.625263	7.3239	3.59596	4.1608	2.87621
			5.21542	2.54293	3.68898	3.86062	4.20357			3.69768	1.52306	4.04367	2.69071	3.73908			2.9178	4.90906	4.88042	3.79998	2.09538			1.83841	3.07446	0.802386	3.6209	2.87621				4.78282	10.0833	6.6855	8.19745	4.193		6.60321	12.3611	11.8133	13.4347	8.39657			0	5.11676	4.1608	3.59596	1.72573
			2.34117	1.88243	1.44599	2.78276	1.17891			1.68285	4.80097	2.00651	1.15341	2.58859			1.39179	4.86505	1.97493	5.70084	3.06878			2.83088	2.36555	2.17716	2.88528	2.50462				4.78282	9.77898	6.6855	7.57398	4.92776		6.60321	12.3611	11.8133	13.4347	6.10667			0	5.11676	2.93004		2.30097
			3.54585	2.65203	3.38915	1.97559	1.22416			2.0398	2.20804	1.25241	2.39794	0.575243			3.74858	4.27413	3.68905	6.26412				2.10543	3.09902	2.44952	3.25436					2.71718	5.17766	4.85826	1.66797	5.09744		6.92311	5.17766	6.81579	9.68149	6.32159			0	3.00141	3.16485	3.38683	3.16383
			0.311476	4.06884	2.57534	2.39675				2.845	3.56792	2.9761	3.11382	1.40403			5.51142	2.52724	4.26911	6.20892				3.78075	3.68111	3.38088	1.71425					3.18566	6.91351	5.37906	4.32927			6.08072	9.53527	5.86195	6.75287				0	2.8835	2.94424	3.00141	2.24645
			4.30399	2.90561	2.64774	2.27848				3.17277	2.10179	1.97076	1.25046	2.07796			3.86788	4.78944	3.8857	3.21275				4.11384	4.01646	3.49356	2.02892					7.92163	6.61727	5.78368	6.50409			13.6178	10.1508	7.68123	4.41526				2.904	3.05892	3.11091	2.8835	2.13412
			2.74619							2.57065														4.28511								8.62092	6.91351	7.11115	8.42986			14.1429		10.7434	12.0592				3.564	3.69087	3.37348	3.03028
																																7.5556	10.992	7.78943	7.78943			11.9837	12.8574	12.0592	11.5417				3.6824	5.3694	4.98394	4.60671
																																4.32927	9.24978	8.1138	8.1138			9.23272	12.075	11.2788	12.314				0.554746	5.75174	2.95656	4.60671
																																5.84973	7.20381	6.47083	4.95738			7.05518	10.142	9.70102	7.48193				2.098	6.45652		6.71946
																																3.47542	6.23637	6.47083	5.10507			9.10596	8.44275	9.75951	6.43504				2.82857	2.65207	2.96267	1.77889
																																	6.23637	6.77321	4.95738			6.99543	9.32639	10.6145	7.02961				2.1734	4.18508	3.15754	2.22228
																																8.30162	6.71517	5.66232	5.27809			10.4296	9.42175	8.85877	7.31182				5.04884	3.14182	3.15754	3.23484
T TESTS		R vs T	R vs Col	R vs Co	T vs Col	T vs Co	Col vs Co		R vs T	R vs Col	R vs Co	T vs Col	T vs Co	Col vs Co		R vs T	R vs Col	R vs Co	T vs Col	T vs Co	Col vs Co		R vs T	R vs Col	R vs Co	T vs Col	T vs Co	Col vs Co				7.62824	6.23637	5.99593	5.06439			10.4296	8.8415	9.16492	7.95997				4.50479	3.05748
		0.849369	0.776924	0.966374	0.575293	0.841349	0.701279		0.830522	0.58279	0.597556	0.548406	0.558501	0.989575		0.630406	0.695933	0.19553	0.895692	0.34232	0.271942		0.817535	0.223725	0.304771	0.127679	0.156531	0.70533				6.53074	6.3683	6.99358	5.34783			8.625	10.9338	10.1063	7.08752				5.04884	3.83344	4.1489	5.28969
																																6.87693	5.5537	6.92069	4.53511			7.07167	10.133	8.54587					2.33188	5.3362	4.5089	3.46229
																																5.2978	7.33465	5.83102	3.42323			4.88546	10.3584	8.22546	5.91342				2.4555	7.02589	5.01381	5.3362
																																	6.3683	4.81398	4.10698			6.1259		7.65973	5.86473				3.66328	6.00437	4.61722	4.31456
		20 C vs 4 C								NT vs CT																							5.58461	5.27521	3.49662			7.51233	9.55385	7.12361	5.36148				3.20557	0.905979	0	0
		Rschew	Tenela	Columbia-0	Coimbra	Columbia-0 (Control for 4C-developed)				Rschew	Tenela	Columbia-0	Coimbra	Columbia-0 (Control for 4C-developed)																		4.35356	6.62	4.50782	3.56872			8.92587	9.51192	7.87687	6.56984				3.77367	2.03925	0	0
	NT	0.628713	0.899753	0.253499	0.342189	0.89641			20 C	0.464016	0.0828001	0.363511	0.0353063	0.561897																		4.49891	5.81318	5.21922				10.0191	8.29704	7.74699					2.50777	1.11051	0.606754	0
	CT	0.708239	0.394879	0.0535133	0.0224339	0.953005			4 C	0.178913	0.271273	0.720718	0.44644	0.249571																		5.36592	6.19862					8.37616	8.47604						1.76242	1.63937	0.191729	0
																																4.94729						9.0605							3.19524
																																3.61733						6.33562							4.84952
																																4.22645						7.04822							4.55245
																																4.29747						7.67163							3.86293
																																3.77737						5.8479							4.24099
[truncated: 231 more columns]

## Sheet: Fig. 7
THERMOLUMINESCENCE	Non-treated (22C grown)	Temp	Coimbra	Coimbra	Coimbra	Coimbra	Columbia-0	Columbia-0	Columbia-0	Columbia-0	Rschew	Rschew	Rschew	Tenela	Tenela	Tenela	Tenela	Non-treated (22C grown)	Temp	Coimbra	Coimbra	Coimbra	Coimbra	Columbia-0	Columbia-0	Columbia-0	Columbia-0	Rschew	Rschew	Rschew	Rschew	Tenela	Tenela	Tenela	Tenela	2 week cold treated at 4C	Temp	Coimbra	Coimbra	Coimbra	Coimbra	Columbia-0	Columbia-0	Columbia-0	Columbia-0	Rschew	Rschew	Rschew	Rschew
		-8.06216	0.0593631	0.0216217	0.047498	-0.104769	0.0563571	0.0320177	-0.0199477	0.010462	0.0855186	-0.174042	0.0677969	-0.0940991	0.13616	0.0100471	-0.166645	+DCMU	-8.06216	-4.22344	-4.51641	-4.7752	-4.41876	-4.41143	-4.55059	-4.57745	-4.74346	-4.94366	-4.67266	-4.17706	-3.90118	-4.34063	-4.69952	-4.5628	-4.63604		-8.06216	-0.0768034	-0.0385057	-0.0348797	0.0446397	-0.0740071	-0.0452031	0.0258123	0.16762	-0.0434617	0.0707346	0.00516514	-0.0394129
		-8.00216	0.0544831	-0.0833583	0.049948	0.00997057	0.00264714	-0.0485523	-0.0736577	-0.006628	0.214909	-0.171592	-0.178783	-0.0110891	-0.05183	-0.278043	-0.0836349		-8.00216	-3.79987	-4.53961	-4.43952	-4.42975	-4.62506	-4.83502	-4.70563	-4.45905	-4.86676	-4.66657	-4.34674	-3.98297	-4.37848	-4.83502	-4.74713	-4.9693		-8.00216	0.0110866	-0.0922157	0.0310403	0.0837097	-0.152137	0.0353669	-0.0498777	0.11391	-0.00928171	-0.0830754	0.0320151	0.0265071
		-7.94216	0.0300631	0.0777817	0.037738	-0.256139	0.100307	0.129678	0.226632	0.022672	0.0806386	-0.059292	-0.0152031	-0.194199	-0.04206	-0.187713	-0.105605		-7.94216	-3.94696	-4.13495	-4.71112	-4.22772	-4.31073	-4.59882	-4.66229	-4.69403	-4.9455	-4.50116	-4.28144	-3.89081	-4.6037	-4.73798	-4.62079	-4.90888		-7.94216	-0.0572734	-0.00676571	-0.0421997	0.24484	-0.0740071	-0.128213	0.0892823	0.03578	-0.0239217	-0.0781954	0.207795	-0.0418529
		-7.88216	-0.204307	-0.0857983	-0.030622	-0.104769	0.0856571	0.0466677	-0.0516877	0.020232	0.249089	-0.022672	0.0165369	-0.0647991	0.22649	-0.00460286	-0.0396949		-7.88216	-4.23443	-4.43219	-4.49322	-4.59576	-4.31012	-4.72272	-4.69342	-4.54449	-5.06451	-4.69098	-4.03912	-3.95611	-4.22467	-4.65924	-4.74225	-4.80816		-7.88216	0.118517	0.0811243	-0.0446397	0.0666197	-0.0422671	0.00850686	0.0575523	0.06752	0.0712883	0.109795	0.0588751	0.102187
		-7.82216	-0.0773569	-0.0442983	-0.069682	-0.116979	0.0295071	-0.00460229	-0.129818	0.149622	-0.0316714	-0.134972	-0.0884531	-0.208849	-0.10798	-0.0924929	0.187355		-7.82216	-4.12519	-4.35712	-4.31806	-4.34979	-4.49628	-4.63788	-4.68427	-4.4206	-5.10663	-4.44257	-4.31561	-3.96161	-4.25214	-4.80878	-4.61103	-4.58905		-7.82216	0.0892166	0.122624	0.0212703	-0.0652203	-0.0447071	-0.0818231	-0.0278977	0.12367	0.115238	-0.100165	-0.119345	0.0875371
		-7.76216	0.0398331	-0.107768	-0.057482	-0.124299	0.0490371	0.00271771	0.0191123	0.086142	0.0220386	-0.127652	-0.193433	-0.189309	-0.06892	-0.0656429	-0.0177149		-7.76216	-3.77546	-4.38581	-4.80085	-4.34919	-4.43219	-4.8985	-4.5152	-4.67878	-4.80085	-4.60065	-4.10993	-3.70954	-4.46637	-4.85456	-4.67145	-4.78864		-7.76216	0.0696866	0.127514	0.0505703	0.0739397	-0.186317	-0.00125314	-0.0449877	-0.03258	0.124998	-0.180735	0.229775	-0.0296429
		-7.70216	-0.0553869	0.273092	-0.067242	-0.146279	0.129607	-0.0461123	-0.0907477	-0.011508	-0.0292314	-0.117882	0.0214169	-0.0745691	0.0385	0.0173671	0.101915		-7.70216	-4.14288	-4.46271	-4.58234	-4.67511	-4.43585	-4.52863	-4.49933	-4.67755	-4.92902	-4.69708	-4.45294	-3.87189	-4.43341	-4.62628	-4.88263	-4.57257		-7.70216	-0.0719134	-0.0848857	-0.12765	-0.0652203	0.101773	0.0182769	-0.0767277	-0.02525	-0.104492	0.00969457	-0.00216486	-0.0760329
		-7.64216	-0.0846769	-0.105328	0.023088	0.0319506	0.197967	-0.124232	-0.0443677	0.059292	-0.107351	0.067658	-0.122633	-0.181989	0.13128	-0.0241329	-0.154435		-7.64216	-3.95917	-4.60614	-4.46698	-4.36444	-4.43036	-4.61834	-4.65985	-4.74286	-4.79413	-4.61346	-4.18133	-3.87616	-4.47186	-4.7453	-4.43036	-4.66229		-7.64216	-0.123183	0.186104	0.00174029	0.0495297	0.00655286	-0.0867031	0.0526623	0.23842	-0.0825217	-0.00739543	-0.207235	-0.0589429
		-7.58216	-0.0480569	0.155902	-0.098982	-0.180459	0.0319471	0.0954977	0.126532	0.061732	0.0708686	-0.117882	0.0482669	-0.179549	0.00432	-0.0705229	0.0213451		-7.58216	-4.20269	-4.45172	-4.41754	-4.48834	-4.36871	-4.76178	-4.80084	-4.88385	-4.95221	-4.77154	-4.12213	-3.69488	-4.38824	-4.72027	-4.73004	-4.74957		-7.58216	-0.103653	-0.00920571	-0.0373197	-0.0505703	0.0260929	0.118377	0.0624323	-0.00816	-0.172852	-0.0879654	0.0491051	0.0240671
		-7.52216	0.00565314	0.0680117	0.047498	-0.0950094	0.0978671	-0.112022	-0.132258	0.066612	0.0513386	-0.042202	-0.0542731	-0.118509	0.03118	-0.121793	0.0189051		-7.52216	-4.07269	-4.67084	-4.6513	-4.18255	-4.39984	-4.4975	-4.71966	-4.8222	-4.93695	-4.31683	-4.24359	-3.69671	-4.29974	-4.73675	-4.58539	-4.57318		-7.52216	0.0403866	0.0298543	-0.0202297	0.17892	0.0944529	-0.00858314	-0.215888	0.15053	0.0395483	-0.0757554	-0.0900549	0.111957
		-7.46216	-0.0797969	-0.0296483	-0.084332	0.0343906	-0.121863	-0.0876123	-0.132258	-0.013948	-0.0829414	0.079868	0.0458269	-0.106309	0.10686	-0.0705229	-0.0836349		-7.46216	-4.04706	-4.26923	-4.51825	-4.56219	-4.38641	-4.59149	-4.75751	-4.63055	-4.86005	-4.62811	-4.362	-3.78094	-4.25946	-4.77216	-4.59637	-4.71356		-7.46216	0.167337	-0.0165357	0.30692	0.0470797	0.0187629	-0.0744931	-0.0425477	-0.10338	-0.0459017	-0.0488954	0.0735251	0.00453714
		-7.40216	0.0325031	-0.0296483	-0.142922	0.0588006	-0.00223286	-0.00460229	0.0532923	0.103232	0.0903986	-0.142302	0.136157	-0.0696891	0.1264	-0.0729629	0.0823751		-7.40216	-4.17279	-4.4389	-4.56586	-4.32904	-4.57074	-4.66839	-4.68793	-4.7392	-4.94672	-4.77338	-4.44134	-3.87738	-4.21918	-4.64398	-4.76361	-4.83929		-7.40216	0.0574766	-0.111746	0.0237203	-0.0627803	-0.0398271	-0.0964731	-0.0718477	-0.01793	0.183598	-0.124585	0.0442251	-0.0931229
		-7.34216	0.0764531	-0.00522829	0.071918	0.0710106	0.163787	-0.0216923	0.102122	0.115442	0.0684286	-0.044642	-0.149483	-0.0501491	0.11175	-0.192593	0.0750551		-7.34216	-4.24665	-4.56647	-4.60797	-4.41999	-4.50788	-4.48346	-4.50543	-4.6275	-5.01325	-4.4859	-4.21735	-3.7486	-4.2442	-4.56159	-4.63971	-4.60065		-7.34216	-0.0230934	-0.0238557	-0.0519697	-0.0920803	-0.0935371	-0.157503	-0.157298	0.05531	-0.0727517	0.195245	-0.109585	-0.00523286
		-7.28216	0.159463	0.00209171	0.064588	-0.0754794	0.0856571	-0.134002	0.0386423	-0.028598	-0.0878214	0.035928	-0.0420631	-0.152689	-0.02741	-0.0607529	0.0335551		-7.28216	-4.1264	-4.21673	-4.5805	-4.52435	-4.35834	-4.44379	-4.53412	-4.67084	-5.00043	-4.65375	-4.28754	-3.8017	-4.43646	-4.83685	-4.48041	-4.56097		-7.28216	-0.00111343	-0.0433857	-0.0226697	-0.13602	-0.000767143	0.0548969	0.0966123	0.1725	-0.0385717	-0.00739543	0.0417851	-0.134623
		-7.22216	0.0251831	-0.00278829	0.076798	-0.107209	0.200407	-0.0778423	0.0166723	-0.040808	-0.102471	-0.095912	0.0507069	-0.0184191	0.05071	-0.00704286	0.0897051		-7.22216	-3.66986	-4.48284	-4.53656	-4.70013	-4.35345	-4.53656	-4.4804	-4.84173	-5.16156	-4.81243	-4.33392	-3.92132	-4.28021	-4.59759	-4.62201	-4.78558		-7.22216	-0.0597134	0.0957743	-0.10568	0.14962	0.0895629	-0.106233	-0.149968	-0.00572	0.0712883	0.0756146	0.0198151	-0.0174429
		-7.16216	0.0447131	0.0216217	-0.030622	-0.209749	-0.0461729	-0.0436623	-0.0614577	0.108122	-0.0682914	0.018838	0.209407	-0.0306191	0.08977	0.112587	0.0506451		-7.16216	-3.99395	-4.48468	-4.62139	-4.4627	-4.08673	-4.32354	-4.56524	-4.59942	-4.81427	-4.66046	-4.28692	-3.98175	-4.05743	-4.75323	-4.54815	-4.75567		-7.16216	0.0110866	-0.0262957	-0.23263	-0.0359203	0.165253	0.0719869	-0.191478	0.02358	-0.0483417	-0.0122754	-0.126675	0.0460371
		-7.10216	0.0495931	-0.0613883	0.040178	-0.153599	0.110077	0.0198077	0.158272	0.032432	0.161199	-0.064172	0.0629169	-0.0721291	-0.07868	-0.0998229	-0.0226049		-7.10216	-4.06658	-4.43524	-4.20819	-4.41571	-4.1203	-4.56463	-4.67938	-4.99188	-4.96258	-4.78192	-4.10076	-3.77117	-4.32049	-4.84295	-4.76239	-4.70135		-7.10216	0.0208566	-0.0702457	0.11893	0.14474	-0.0666871	0.0500169	-0.142648	0.00405	0.0444383	0.0170246	0.0320151	-0.0980029
		-7.04216	0.0544831	0.0728917	-0.028182	-0.0754794	0.0832171	0.0588777	-0.0516877	0.130092	-0.0609714	-0.152062	0.194757	-0.0403891	-0.02741	0.0393371	0.0433151		-7.04216	-4.05926	-4.445	-4.50115	-4.41571	-4.18621	-4.60858	-4.67205	-4.56219	-5.03826	-4.74285	-4.5036	-3.72235	-4.32537	-4.82586	-4.67449	-4.95282		-7.04216	-0.110983	-0.0702457	-0.0837097	-0.0212803	0.0334129	-0.150183	-0.0327877	-0.17174	-0.126462	-0.0757554	-0.0168149	-0.0540629
		-6.98216	-0.0480569	-0.0735883	0.086568	-0.0681494	0.183317	-0.0778423	-0.0223877	0.027552	-0.109791	-0.083702	-0.0518231	0.0768009	-0.02497	-0.0729629	-0.0103949		-6.98216	-3.91156	-4.41693	-4.66107	-4.27533	-4.52191	-4.77337	-4.66351	-4.66839	-4.83685	-4.72455	-4.09466	-3.72845	-4.09222	-4.58783	-4.51703	-4.68304		-6.98216	0.0648066	0.0371843	0.16288	-0.0456903	-0.0471571	0.0524569	0.0282523	0.0016	-0.0385717	-0.0440154	-0.0192549	0.0753371
		-6.92216	0.0862131	-0.0320883	-0.040392	0.100311	0.0758971	0.000277714	-0.137138	-0.157998	0.0806386	0.067658	-0.0152031	-0.00864914	0.01653	0.0344571	-0.0348049		-6.92216	-3.92316	-4.39191	-4.55548	-4.20392	-4.30646	-4.72882	-4.52862	-4.88507	-4.95587	-4.55548	-3.98419	-3.67169	-4.26739	-4.79718	-4.70929	-4.71661		-6.92216	0.0355066	0.0103243	0.0456903	0.0226697	0.0407329	0.0280369	0.0721923	0.12612	0.0712883	-0.151435	0.0295751	0.116837
		-6.86216	0.0666831	0.0631317	-0.081892	-0.0901194	-0.0437329	-0.00704229	0.0508523	0.000702	-0.00237143	-0.015342	-0.0396231	0.240371	-0.15681	0.178497	0.136095		-6.86216	-4.18683	-4.37482	-4.53839	-4.54816	-4.0672	-4.64093	-4.71906	-4.67267	-4.79962	-4.73126	-4.09406	-3.92316	-4.07452	-4.75568	-4.63849	-4.81183		-6.86216	-0.0377334	0.0225343	-0.0837097	-0.0383703	0.0260929	-0.0989131	-0.00836771	-0.03746	-0.192382	-0.0391354	-0.0143649	-0.146833
		-6.80216	0.0618031	0.0216217	-0.025742	0.136931	0.0490371	0.112588	-0.0785477	-0.143348	-0.0414314	0.101838	-0.0298531	0.0230909	-0.24714	-0.165733	0.0335551		-6.80216	-4.08123	-4.46453	-4.60613	-4.41815	-4.48406	-4.54998	-4.63055	-4.64031	-4.83319	-4.34979	-3.95428	-3.82488	-4.11297	-4.70379	-4.86981	-4.62811		-6.80216	0.140487	-0.155696	0.0115103	-0.0871903	0.0236429	0.0671069	0.0209223	0.05776	0.0151383	0.0341046	-0.00704486	0.00208714
		-6.74216	0.0642431	0.0216217	-0.069682	0.141811	0.0368271	-0.0509923	-0.0931877	0.051962	0.0488986	-0.054412	-0.0396231	-0.177109	-0.05915	0.0149271	-0.0518949		-6.74216	-4.12396	-4.29974	-4.58051	-4.41937	-4.44135	-4.64886	-4.6806	-4.72699	-4.70502	-4.76361	-4.29974	-3.76996	-4.39252	-4.81244	-4.55365	-4.62933		-6.74216	0.0208566	-0.155696	-0.14962	-0.00174029	-0.0715671	-0.0159031	0.0111623	0.0602	0.0200183	-0.00251543	-0.0802849	-0.0662629
		-6.68216	-0.0456169	-0.0980083	-0.057482	0.173551	0.0954271	0.0588777	0.0410823	0.037322	-0.141531	0.055458	-0.0640331	0.00356086	-0.02497	0.0149271	0.119005		-6.68216	-4.06598	-4.46393	-4.60065	-4.36627	-4.33697	-4.57135	-4.6275	-4.73981	-4.93024	-4.58112	-4.16119	-3.91949	-4.41998	-4.63727	-4.65924	-4.84723		-6.68216	0.0428266	0.0445043	-0.0519697	0.13742	-0.0935371	-0.00858314	0.162532	-0.03746	-0.0776417	-0.0391354	-0.0851649	0.163227
		-6.62216	-0.0700369	-0.0394083	-0.025742	0.0758906	-0.0217629	-0.0290223	0.165592	0.142302	0.122139	-0.000702	-0.0152031	-0.0550391	0.11175	-0.124233	-0.0396949		-6.62216	-3.93597	-4.41693	-4.50238	-4.46088	-4.33881	-4.72943	-4.73187	-4.75873	-4.91742	-4.46332	-4.37543	-3.7431	-4.53656	-4.57074	-4.71478	-4.6806		-6.62216	0.0892166	-0.0946557	0.0163903	0.0446397	-0.0740071	-0.0427631	0.0795223	0.0016	0.0737283	-0.161205	-0.126675	0.0753371
		-6.56216	-0.0163269	-0.0980083	0.001118	-0.0217594	0.00997714	0.00271771	0.0825923	-0.006628	0.0611086	-0.152062	0.0385069	-0.0745691	-0.00544	-0.0583129	-0.139785		-6.56216	-4.13067	-4.46026	-4.26495	-4.5921	-4.22344	-4.49688	-4.52862	-4.74102	-5.03399	-4.70928	-4.21124	-3.90606	-4.15997	-4.75567	-4.57012	-4.80938		-6.56216	-0.115863	0.0127643	-0.0177897	-0.00174029	-0.0617971	-0.0403131	-0.0938177	0.05287	0.0200183	0.102465	-0.0338949	0.136367
		-6.50216	-0.0212069	-0.0540583	0.140278	0.0368306	-0.0315329	-0.0876123	-0.0443677	0.159392	-0.0389914	-0.049522	-0.0591531	-0.0916591	-0.06403	0.0271371	0.123885		-6.50216	-4.0556	-4.55121	-4.58294	-4.41205	-4.30707	-4.52435	-4.49505	-4.55853	-4.91742	-4.6098	-4.18255	-4.07025	-4.30707	-4.62689	-4.36322	-4.77582		-6.50216	-0.0743634	0.000554286	-0.0299897	-0.11405	0.0749129	0.0378069	-0.00836771	-0.04967	0.0346683	-0.117255	-0.0290149	0.00453714
		-6.44216	0.0129731	-0.0467383	0.071918	-0.0779194	0.0221771	0.158968	0.0581723	-0.021278	0.0537786	-0.061732	-0.00788314	0.0279709	-0.12019	-0.0485529	-0.00795486		-6.44216	-3.94879	-4.30768	-4.58356	-4.60065	-4.57135	-4.42731	-4.84967	-4.74958	-5.01569	-4.66413	-4.35407	-3.87555	-4.43708	-4.72272	-4.61774	-4.586		-6.44216	-0.00111343	-0.104426	0.00174029	-0.0530103	0.0187629	-0.0574031	-0.167058	0.23842	-0.0263717	0.126885	0.0686351	-0.0980029
		-6.38216	0.110633	0.00209171	-0.089212	-0.00222943	0.0685671	0.0368977	0.0850323	0.044642	-0.163501	-0.081262	0.116627	0.0279709	-0.11775	-0.0216929	-0.0616649		-6.38216	-3.97442	-4.54815	-4.46026	-4.37237	-4.15021	-4.67999	-4.68976	-4.62384	-4.99493	-4.72882	-4.08673	-3.82794	-4.20392	-4.50909	-4.62628	-4.8338		-6.38216	-0.0621534	-0.0800057	-0.0373197	0.0861497	0.187223	-0.0574031	0.0551023	0.01381	0.0126983	0.0536446	-0.0168149	0.107077
		-6.32216	-0.0920069	-0.0613883	-0.123392	-0.114539	-0.0461729	-0.0387823	0.00202229	0.130092	-0.0463214	0.082308	-0.0884531	-0.0623591	0.05315	0.124787	0.116555		-6.32216	-4.11725	-4.44684	-4.54938	-4.41266	-4.28082	-4.49567	-4.63239	-4.67633	-4.81549	-4.4566	-4.29059	-3.7486	-4.14899	-4.68366	-4.61041	-4.75446		-6.32216	0.0477166	-0.0702457	-0.11544	0.0251097	-0.0910971	0.0817569	-0.0938177	0.131	-0.119142	-0.0122754	0.0637551	-0.0491729
		-6.26216	0.0178531	-0.0833583	-0.050152	0.0685706	0.0343871	0.215128	0.0825923	-0.065218	-0.214771	0.016388	0.104427	-0.108749	-0.07136	-0.0924929	-0.0934049		-6.26216	-3.71137	-4.4267	-4.35834	-4.43647	-4.27289	-4.39252	-4.57563	-4.73432	-4.74652	-4.65375	-4.26313	-3.74799	-4.25824	-4.53656	-4.66596	-4.68305		-6.26216	-0.0572734	0.0298543	0.13846	0.0299897	0.0675929	0.0939569	-0.0498777	-0.09849	-0.0459017	0.00481457	0.0588751	0.0704471
		-6.20216	0.000763143	0.0338317	0.084128	-0.0583894	-0.0950029	-0.109582	0.0313223	-0.072548	0.0269286	-0.032432	-0.0127631	0.00600086	0.1679	-0.114463	0.00425514		-6.20216	-4.24786	-4.53107	-4.45782	-4.18439	-4.05743	-4.57989	-4.48224	-4.52618	-4.75567	-4.68243	-4.08917	-3.71564	-4.30157	-4.89484	-4.492	-4.75567		-6.20216	-0.00600343	0.0152043	-0.0568497	-0.0847503	-0.125277	0.130577	0.00383229	0.08461	-0.194822	0.141535	-0.0387849	0.0142971
		-6.14216	0.0105331	-0.137068	0.057268	0.0539206	-0.0779129	0.100378	0.0874723	-0.206818	-0.0658514	-0.086152	-0.100653	0.0597109	-0.02497	0.0979371	-0.134905		-6.14216	-4.091	-4.41571	-4.31805	-4.47918	-4.34735	-4.32538	-4.40838	-4.6037	-4.86004	-4.56219	-4.04461	-3.64911	-4.33758	-4.76727	-4.60126	-4.74286		-6.14216	0.0379466	0.100654	0.0847503	0.10324	-0.0422671	0.0768669	0.123462	0.06508	-0.106932	-0.0659854	-0.0607549	0.0313871
		-6.08216	-0.0700369	0.209612	-0.084332	-0.0437394	-0.0339729	0.0393377	0.0117923	-0.031038	0.0269286	0.004188	-0.0176431	-0.116069	-0.00056	0.00515714	0.111675		-6.08216	-4.03302	-4.3919	-4.35772	-4.13311	-4.35772	-4.67511	-4.65557	-4.88995	-4.86065	-4.48712	-3.95001	-3.70098	-4.07452	-4.62384	-4.64825	-4.57013		-6.08216	0.0281766	-0.0311757	0.0749903	-0.10428	-0.0666871	-0.0281131	-0.113348	-0.05455	-0.0190417	0.0780546	0.156525	0.0631271
		-6.02216	-0.0700369	-0.195658	0.001118	-0.143829	-0.00223286	-0.0534323	-0.105398	-0.114048	0.0220386	0.055458	0.0360669	0.0597109	0.07024	-0.0363429	-0.105605		-6.02216	-3.92071	-4.44073	-4.30645	-4.31134	-4.34552	-4.55059	-4.65802	-4.68487	-4.91925	-4.57257	-4.2088	-3.69366	-3.79376	-4.72882	-4.5628	-4.81915		-6.02216	0.0525966	0.125074	0.0261603	-0.0530103	0.0260929	-0.0549631	-0.0352277	-0.00816	-0.0459017	-0.129465	0.129675	0.00453714
		-5.96216	-0.0163269	0.182762	0.025528	0.0929806	0.0295071	-0.160852	-0.178638	0.012902	0.139229	0.131138	-0.129953	-0.0843291	0.02141	0.0710771	0.0164651		-5.96216	-3.97259	-4.47308	-4.5097	-4.57318	-4.47552	-4.62445	-4.6391	-4.63665	-4.86126	-4.56341	-4.27044	-3.94329	-4.29242	-4.7929	-4.71966	-4.91986		-5.96216	0.0648066	0.0445043	0.11405	-0.00174029	-0.0129771	0.0280369	-0.0254577	-0.06431	-0.0507817	0.0536446	-0.0705249	-0.0662629
		-5.90216	-0.0602669	-0.146828	-0.084332	-0.146279	0.0197371	-0.0387823	0.0142323	-0.018838	-0.0536414	0.155548	0.0629169	-0.125839	0.24358	-0.0631929	-0.100725		-5.90216	-3.76691	-4.68488	-4.44806	-4.37482	-4.15509	-4.60675	-4.73859	-4.48712	-4.99249	-4.5213	-4.11115	-3.85968	-4.02814	-4.74835	-4.71417	-4.95587		-5.90216	0.0525966	-0.0189757	0.0847503	-0.0408103	0.0163229	-0.0500831	-0.0352277	0.08949	0.00292829	-0.166085	0.156525	-0.100443
		-5.84216	0.110633	0.0533617	0.157368	0.0563606	-0.0388529	0.0759577	0.0557323	0.059292	-0.148861	0.048128	-0.0640331	0.0133209	0.14104	0.107697	0.0115751		-5.84216	-4.24664	-4.26862	-4.74713	-4.26618	-4.38336	-4.59332	-4.67877	-4.73248	-4.93024	-4.25641	-4.33453	-3.84381	-4.18073	-4.45416	-4.43952	-4.71051		-5.84216	0.0159766	-0.0702457	-0.0763797	0.0251097	-0.0569171	0.0915169	-0.0742877	0.01137	-0.0288117	0.126885	0.119905	0.0484771
		-5.78216	0.105753	0.143692	-0.042832	0.0832206	0.0978671	-0.0558723	0.0581723	-0.001748	0.0195986	-0.039762	-0.125073	-0.286969	-0.04694	-0.0705229	0.0457551		-5.78216	-4.05072	-4.58295	-4.22895	-4.47065	-4.10688	-4.65375	-4.70746	-4.48529	-4.9809	-4.7099	-4.18744	-3.914	-4.185	-4.70014	-4.60248	-4.4975		-5.78216	0.0574766	0.0738043	-0.0104597	-0.0237203	-0.0740071	-0.0915831	-0.0669677	0.02602	0.0712883	0.0731746	-0.00460486	-0.0296429
		-5.72216	-0.0382969	-0.0101183	0.074358	-0.151159	-0.00467286	-0.0192523	-0.144458	0.261932	0.0537786	0.001748	-0.0225331	0.123191	0.05315	0.0198071	0.0994651		-5.72216	-3.9256	-4.44318	-4.51398	-4.22834	-4.16486	-4.73127	-4.32843	-4.56525	-4.91193	-4.40168	-4.22345	-3.72052	-4.31134	-4.83381	-4.58722	-4.68		-5.72216	0.0159766	0.0322943	0.00907029	-0.0847503	0.00167286	-0.0793831	-0.0425477	0.01625	0.122558	-0.0342454	0.0149251	-0.107773
		-5.66216	0.0715731	0.0313917	0.059708	0.00509057	-0.0144429	-0.0216923	0.0313223	0.242392	0.0684286	-0.076382	0.0580369	0.0890109	0.09222	0.0954971	0.106795		-5.66216	-4.03058	-4.37482	-4.24054	-4.53351	-4.22833	-4.56525	-4.6507	-4.70197	-4.71662	-4.68976	-4.22345	-3.77423	-3.90607	-4.7215	-4.41144	-4.79474		-5.66216	-0.101213	0.0396243	-0.0153497	0.0104597	0.0724729	-0.0354331	0.135672	-0.04722	0.0541983	-0.0269254	-0.0534349	0.0484771
		-5.60216	-0.0431769	0.0460417	0.023088	-0.0412994	-0.0535029	0.0344577	0.0923523	0.115442	0.0781886	-0.015342	-0.0420631	-0.0696891	-0.03474	-0.0241329	-0.0128349		-5.60216	-4.1148	-4.39312	-4.16607	-4.13678	-4.18316	-4.5982	-4.5982	-4.47613	-5.02545	-4.6397	-4.18804	-3.6192	-4.20758	-4.8399	-4.51519	-4.72027		-5.60216	0.00864657	0.0127643	-0.0617297	0.0177897	-0.0471571	-0.0232231	0.138112	-0.07652	-0.0214817	0.112235	0.0198151	-0.173693
		-5.54216	0.0398331	0.0802217	0.045058	-0.187779	0.0905371	0.139438	-0.0907477	-0.045688	-0.00481143	-0.088592	0.0824469	0.186661	0.05559	0.0661971	-0.0323649		-5.54216	-3.77362	-4.38397	-4.3742	-4.18133	-4.13983	-4.58416	-4.52557	-4.68914	-4.98944	-4.6159	-4.06903	-3.82977	-4.34979	-4.68426	-4.35223	-4.43035		-5.54216	-0.00600343	-0.0848857	0.14335	0.0324397	0.0871229	0.0768669	-0.106028	-0.04722	0.0248983	0.0219046	-0.0851649	0.00453714
		-5.48216	0.0520331	-0.0101183	-0.077012	-0.0876794	-0.0583829	-0.0265723	-0.0101877	-0.114048	-0.0560814	0.067658	-0.0274131	0.0572709	0.09954	-0.00216286	-0.0518949		-5.48216	-4.20148	-4.39679	-4.44073	-4.5213	-4.22833	-4.6629	-4.409	-4.77277	-5.14142	-4.61163	-4.15021	-3.8255	-4.30402	-4.60919	-4.47735	-4.76056		-5.48216	0.0428266	-0.158136	0.0383603	0.0788197	0.0187629	-0.0159031	-0.0132577	0.04067	-0.0751917	0.0560846	0.0979351	-0.100443
		-5.42216	0.0788931	-0.176128	-0.072122	-0.00711943	-0.0510629	-0.0509923	0.0825923	-0.033478	-0.0219014	0.026158	0.160577	-0.0428291	0.11175	0.0442271	0.0677351		-5.42216	-3.89325	-4.58661	-4.33026	-4.49628	-4.12762	-4.54022	-4.63544	-4.48407	-4.95038	-4.87714	-4.23749	-3.68817	-4.13251	-4.88202	-4.33758	-4.75507		-5.42216	0.0355066	0.0835643	-0.0373197	-0.00419029	0.00655286	-0.137973	0.0673123	0.14321	0.0151383	0.0878246	-0.0802849	-0.0320929
		-5.36216	-0.0895669	0.0387117	-0.040392	0.0173006	-0.0559429	0.207798	-0.0858677	0.022672	-0.100031	0.216588	-0.0225331	0.0987709	-0.00788	0.0784071	-0.0665449		-5.36216	-3.79071	-4.36444	-4.45477	-4.55487	-4.15204	-4.52557	-4.70379	-4.57684	-4.83807	-4.55487	-4.02264	-3.77606	-4.1618	-4.75506	-4.54754	-4.81121		-5.36216	-0.0182034	0.0347343	-0.0251097	0.0641697	-0.0666871	-0.0500831	0.147882	-0.12535	0.222658	-0.0928454	-0.00948486	0.0265071
		-5.30216	-0.101767	0.214492	0.008438	-0.0388494	0.0563571	-0.141322	-0.198178	0.059292	0.119699	-0.034882	0.0824469	-0.0818891	-0.05915	0.0832871	-0.0396949		-5.30216	-4.11602	-4.49688	-4.33087	-4.3504	-4.21368	-4.50909	-4.47003	-4.33331	-4.846	-4.50421	-4.15264	-3.81573	-4.31378	-4.70928	-4.62139	-4.60919		-5.30216	0.0110866	0.105534	-0.000699714	0.00801971	0.0895629	0.0402469	0.0673123	-0.0814	0.000488286	0.0463146	-0.121795	-0.0442929
		-5.24216	-0.0480569	0.0606917	-0.052592	-0.0998894	0.000207143	-0.124232	0.104562	0.056852	0.134349	-0.083702	0.00920686	-0.0355091	-0.06403	-0.112023	0.0799351		-5.24216	-3.98908	-4.63849	-4.21857	-4.35284	-4.09894	-4.51398	-4.58722	-4.63849	-4.97296	-4.43097	-3.92072	-3.82794	-4.16486	-4.78253	-4.56281	-4.83624		-5.24216	-0.0206434	0.0249743	-0.1008	0.0592897	-0.0276271	0.00850686	-0.0401077	-0.10582	0.0541983	-0.0659854	0.00516514	0.0802171
		-5.18216	0.0129731	-0.0467383	-0.015972	0.0295106	-0.00955286	-0.0900523	0.0142323	-0.189728	-0.0170214	0.072548	-0.0469431	0.0694709	0.04827	-0.0363429	0.0457551		-5.18216	-3.80962	-4.52984	-4.65435	-4.34673	-4.23687	-4.45171	-4.56158	-4.40533	-4.93511	-4.65191	-4.28082	-3.69976	-4.2979	-4.6397	-4.40289	-4.66656		-5.18216	-0.0499434	0.0469443	-0.0177897	0.0373197	0.0602729	-0.0305531	-0.0352277	0.12123	0.107908	0.0951446	0.0857251	-0.0809129
		-5.12216	0.0788931	-0.0809183	0.118308	-0.00222943	-0.0217629	0.0393377	-0.0443677	-0.040808	-0.0414314	-0.083702	0.0800069	0.0133209	-0.0323	-0.0461129	-0.00306486		-5.12216	-4.06171	-4.5036	-4.42304	-4.47919	-4.31805	-4.57196	-4.57929	-4.44257	-4.88202	-4.52313	-3.85663	-3.82245	-4.25946	-4.47186	-4.56464	-4.55487		-5.12216	-0.0377334	0.188544	-0.0861497	-0.0139503	0.150603	0.0207169	-0.0132577	-0.1107	0.0102583	-0.0904054	-0.0412249	-0.0589429
		-5.06216	-0.0651469	0.0387117	0.040178	0.114951	0.0295071	-0.126672	0.0801423	-0.023718	0.141669	-0.008022	0.233817	0.0450609	-0.14704	0.0320171	-0.139785		-5.06216	-3.88898	-4.3797	-4.26251	-4.25275	-4.1087	-4.91193	-4.74591	-4.61163	-5.1048	-4.53107	-3.92072	-3.68878	-4.05743	-4.54816	-4.48468	-4.53595		-5.06216	0.0428266	0.0567143	0.0896303	0.15939	-0.0276271	0.0109469	-0.147528	-0.14976	-0.0190417	0.107355	-0.0168149	0.0704471
		-5.00216	-0.0968869	0.131492	0.096328	0.000210571	-0.148713	0.105258	-0.000417714	0.049522	0.0440186	-0.056852	-0.0396231	0.0914509	0.06292	0.0198071	-0.0372449		-5.00216	-3.55329	-4.59821	-4.15876	-4.32477	-4.15143	-4.51276	-4.56403	-4.71784	-4.77643	-4.42975	-4.07087	-3.85846	-4.20026	-4.77399	-4.32721	-4.44684		-5.00216	-0.164693	-0.0531557	-0.0226697	-0.0896303	0.0456229	0.0500169	0.172292	-0.09117	0.0273483	0.0511946	-0.0534349	0.0704471
		-4.94216	0.0105331	0.0167417	-0.057482	0.195521	-0.0901229	-0.0168123	0.00202229	-0.187288	0.0269286	0.001748	-0.00300314	0.108541	-0.03962	-0.0265729	0.0457551		-4.94216	-4.05439	-4.48407	-4.26923	-4.2497	-4.29609	-4.52069	-4.55243	-4.40351	-4.95038	-4.65253	-4.02509	-3.71991	-4.07148	-4.76728	-4.36444	-4.66962		-4.94216	-0.154923	-0.0653557	-0.0446397	-0.0994003	-0.0276271	0.0231569	-0.115788	-0.09605	0.100588	-0.134345	0.0417851	-0.0589429
		-4.88216	0.0276231	-0.0735883	0.164688	0.0685706	-0.107213	-0.0876123	-0.00285771	0.191122	-0.0145814	-0.093472	0.0726869	0.101211	-0.06159	0.0661971	-0.0323649		-4.88216	-3.92438	-4.48102	-4.23932	-4.45172	-4.10993	-4.586	-4.31744	-4.6153	-4.9278	-4.87164	-4.06598	-3.89508	-4.03424	-4.78619	-4.53961	-4.41998		-4.88216	-0.0279734	0.149484	-0.0397597	-0.00419029	-0.0422671	-0.0354331	0.00139229	0.05043	-0.0434617	0.0707346	0.0149251	-0.0101129
		-4.82216	0.115513	-0.112648	0.093888	0.0124206	0.0563571	-0.0973723	0.0947923	-0.092078	-0.0219014	0.045688	0.316827	0.137831	-0.03474	0.0246971	0.0115751		-4.82216	-3.92742	-4.45965	-4.00555	-4.15447	-4.21307	-4.28143	-4.53289	-4.26434	-4.93816	-4.36688	-3.66863	-3.9494	-3.78094	-4.75506	-4.50848	-4.40838		-4.82216	-0.0792434	0.0762443	-0.0324397	-0.15799	-0.0569171	0.00118686	0.0136023	0.01381	-0.00928171	-0.146555	0.0124851	-0.115093
		-4.76216	0.0325031	0.163222	0.084128	0.0710106	-0.175573	0.0344577	0.121652	0.130092	-0.119561	0.111608	0.0214169	0.0230909	-0.0445	0.0735171	0.0384351		-4.76216	-3.74738	-4.35285	-4.21125	-4.2967	-4.2967	-4.40412	-4.55304	-4.63605	-4.58722	-4.71906	-4.1966	-3.74494	-4.27228	-4.66047	-4.5799	-4.64093		-4.76216	0.0648066	0.0371843	-0.00557971	0.0299897	0.113983	-0.0549631	0.0673123	0.00649	-0.00439171	-0.0440154	0.00516514	0.116837
		-4.70216	0.0325031	-0.0760283	0.252578	0.0636806	-0.0193229	0.0466677	-0.115168	0.049522	-0.0292314	-0.034882	-0.0835631	-0.0647991	0.02874	0.00760714	0.0115751		-4.70216	-3.79559	-4.47674	-4.25457	-3.98846	-4.21551	-4.50604	-4.37664	-4.42791	-4.716	-4.54266	-4.0324	-3.72235	-4.11541	-4.56219	-4.25946	-4.87225		-4.70216	-0.0548234	0.0371843	0.10428	-0.10184	-0.144807	0.0768669	-0.0816077	0.02846	0.0102583	-0.0806354	0.0466651	-0.0174429
		-4.64216	0.135043	0.0362717	-0.113632	-0.0876794	-0.0950029	0.0857277	-0.0345977	0.137412	-0.00970143	0.055458	0.0604769	-0.0525991	-0.15681	-0.153533	0.0262251		-4.64216	-3.9439	-4.42242	-4.02203	-4.48834	-4.19049	-4.36627	-4.52496	-4.70074	-4.92291	-4.26373	-4.16851	-3.73394	-4.1441	-4.6275	-4.47369	-4.57379		-4.64216	-0.0206434	0.0860043	-0.0861497	0.0690597	-0.0105371	0.154997	0.0721923	-0.07408	-0.0971717	-0.112375	-0.0534349	0.114397
		-4.58216	0.00809314	-0.0980083	0.047498	0.0270606	-0.214633	0.305458	0.131412	0.147182	-0.0389914	0.011508	0.0409469	0.0987709	-0.03962	-0.0168129	-0.0201549		-4.58216	-4.05255	-4.06964	-4.50177	-4.31866	-4.00372	-4.61163	-4.17706	-4.74347	-5.06573	-4.50665	-4.24298	-3.89142	-4.08673	-4.5628	-4.3504	-4.61407		-4.58216	0.0208566	-0.148366	0.21415	0.0153497	-0.0740071	-0.0134631	0.145442	0.00649	0.0419883	-0.156315	0.0173651	0.0728971
		-4.52215	0.205843	-0.0442983	0.167128	0.166221	-0.0657129	0.0832877	0.0215523	0.113002	0.00250857	-0.105682	-0.173893	-0.108749	-0.01765	0.00515714	-0.0714249		-4.52215	-3.72418	-4.68122	-4.12458	-4.25397	-4.10993	-4.43219	-4.50788	-4.232	-4.84967	-4.56647	-4.03424	-3.7193	-4.20026	-4.67145	-4.73737	-4.6275		-4.52215	0.0184166	0.0640343	0.0188303	0.0275497	-0.000767143	0.0451269	0.0160423	-0.03746	-0.0654317	0.0365546	-0.0900549	-0.144393
		-4.46215	0.127723	-0.0101183	0.057268	-0.175569	-0.241493	-0.104702	0.0288823	0.032432	0.183179	-0.029992	0.0433869	-0.0525991	0.04339	0.0222471	-0.0714249		-4.46215	-3.88165	-4.30646	-4.29425	-4.54816	-4.03546	-4.44318	-4.47491	-4.57745	-4.67755	-4.47247	-4.10382	-3.72784	-3.82306	-4.58478	-4.35529	-4.71173		-4.46215	-0.0987734	-0.0262957	0.0408103	-0.0530103	0.194543	-0.0671731	0.128352	-0.00816	-0.121582	0.0438746	0.0930551	0.00208714
		-4.40215	0.0788931	-0.0589383	0.150038	-0.00222943	-0.168253	0.0735177	0.0362023	-0.111608	-0.0243414	-0.039762	0.0897769	0.0621509	-0.09333	-0.0314629	0.0897051		-4.40215	-3.9964	-4.46515	-4.31867	-4.34308	-4.12579	-4.52374	-4.51398	-4.59454	-4.87775	-4.67755	-3.93292	-3.67169	-3.74493	-4.56036	-4.50177	-4.54327		-4.40215	0.0696866	0.0396243	0.13602	-0.13602	0.00900286	-0.135533	0.0697523	0.01381	0.0371083	-0.129465	0.0173651	-0.0101129
		-4.34215	0.130163	0.207172	0.198868	0.110071	-0.0901229	-0.0119323	0.0996823	-0.018838	-0.180591	-0.095912	-0.0176431	0.172011	-0.00544	0.0881671	-0.0421349		-4.34215	-3.88287	-4.29059	-4.20514	-4.34674	-4.12213	-4.58356	-4.37848	-4.42242	-4.91559	-4.78619	-4.05621	-3.7608	-4.15143	-4.78131	-4.35406	-4.35162		-4.34215	0.181987	-0.101976	0.00174029	0.00557971	-0.0984271	0.279507	-0.0889377	-0.09605	-0.0263717	-0.119695	-0.0192549	0.126607
		-4.28215	0.117953	0.00697171	0.108538	0.0881006	-0.0779129	-0.0949323	0.207102	0.286342	0.0537786	0.243438	-0.0664731	-0.108749	-0.01521	0.0222471	0.0140251		-4.28215	-3.69915	-4.49993	-4.21429	-4.32171	-3.99456	-4.47308	-4.39984	-4.42181	-4.66107	-4.36322	-4.00921	-3.47943	-4.16058	-4.5805	-4.25579	-4.61712		-4.28215	-0.0890034	-0.00188571	0.0188303	-0.0725403	0.0480629	0.118377	-0.0278977	0.01381	0.103028	-0.124585	-0.0290149	0.0875371
		-4.22215	0.115513	0.0484817	0.113418	0.0807706	-0.121863	-0.0607523	0.0532923	0.261932	-0.207451	0.067658	0.128837	0.0938909	-0.06159	-0.0485529	0.133645		-4.22215	-3.59723	-4.53961	-4.20269	-4.34185	-3.94391	-4.51764	-4.61285	-4.67389	-4.91803	-4.44439	-3.69976	-3.74127	-4.25152	-4.5567	-4.46637	-4.59332		-4.22215	-0.00111343	0.00300429	-0.0104597	-0.0823103	0.192103	-0.00369314	0.0502223	0.10658	-0.185062	0.00725457	0.0808451	-0.188343
		-4.16215	-0.0822369	0.0313917	0.123188	-0.0315294	-0.0510629	0.0100477	0.0752623	0.066612	0.100169	0.099398	-0.0615931	0.125631	0.0263	0.0539871	0.0433151		-4.16215	-3.70831	-4.47491	-4.25274	-4.20635	-3.91827	-4.52862	-4.56524	-4.30889	-4.9046	-4.68731	-3.72296	-3.75225	-4.20391	-4.61895	-4.51641	-4.3504		-4.16215	-0.0450634	0.0884543	-0.0397597	0.0153497	-0.0227371	0.0133969	-0.0547577	0.07973	-0.0507817	0.0804946	0.00272514	-0.0687129
		-4.10215	-0.00167686	0.00942171	-0.020852	0.0417106	-0.185343	0.0710777	-0.0858677	0.122772	-0.0341114	0.092078	0.0336169	0.0572709	0.06536	0.119907	0.140975		-4.10215	-3.77301	-4.36383	-3.91705	-4.01959	-4.04889	-4.27838	-4.11969	-4.26373	-4.90582	-4.59576	-3.98785	-3.63385	-4.05133	-4.51031	-4.37604	-4.54693		-4.10215	-0.00355343	0.0615943	0.10184	0.0324397	0.0407329	-0.0500831	0.0599923	0.11635	0.0419883	-0.0269254	-0.131555	0.0631271
		-4.04215	0.113073	-0.0882383	0.128068	0.139371	0.0148571	0.129678	0.197332	0.120322	0.112369	0.013948	0.131277	-0.00376914	-0.02985	0.124787	-0.0958449		-4.04215	-3.81512	-4.45965	-4.03241	-4.42059	-3.86395	-4.45721	-4.48651	-4.60858	-4.83807	-4.52557	-4.08612	-3.57587	-4.19842	-4.716	-4.27411	-4.75751		-4.04215	-0.0719134	-0.0458257	0.0652203	-0.00907029	0.0993329	-0.00369314	-0.0254577	0.05776	0.0737283	0.0341046	0.00516514	-0.0784729
		-3.98215	0.108193	-0.0223183	0.115858	0.0417106	-0.0828029	0.115028	0.0947923	-0.172638	0.0464586	0.087188	-0.00788314	-0.0355091	-0.12507	0.136997	0.123885		-3.98215	-3.85235	-4.28204	-4.31378	-4.31622	-4.07452	-4.60187	-4.44562	-4.53839	-4.94366	-4.49933	-3.96954	-3.78644	-4.01593	-4.52862	-4.53839	-4.74835		-3.98215	0.120957	-0.0629157	-0.0959097	-0.15311	0.0431829	-0.0867031	-0.0645177	-0.00328	0.000488286	-0.0415754	0.0954951	-0.110213
		-3.92215	0.174103	0.0948617	0.035298	-0.0242094	-0.0779129	0.217568	0.0899123	-0.055458	-0.0780614	0.004188	0.153247	0.215961	-0.003	0.00760714	0.116555		-3.92215	-3.66742	-4.49994	-4.35345	-4.28021	-4.26556	-4.53168	-4.37054	-4.48773	-4.75629	-4.62201	-3.98968	-3.86029	-4.00433	-4.61224	-4.4267	-4.57806		-3.92215	0.0477166	0.0127643	0.18973	-0.0261603	0.0553829	0.0207169	0.0209223	-0.02037	-0.0434617	0.112235	-0.0290149	0.107077
		-3.86215	-0.0871269	0.160782	0.145158	0.0832206	-0.104773	0.0686377	0.0362023	0.071502	-0.00481143	0.226348	0.0751269	0.0645909	0.25823	0.0246971	-0.0860749		-3.86215	-3.8432	-3.99457	-3.96283	-3.99212	-4.1142	-4.40228	-4.34369	-4.56586	-4.73675	-4.31927	-3.97259	-3.66009	-4.0556	-4.62445	-4.15814	-4.41937		-3.86215	0.108747	-0.0262957	0.11161	-0.10184	0.187223	-0.120883	0.0502223	0.03822	0.0322283	0.0927046	-0.0998149	-0.0247629
		-3.80215	0.0959831	-0.127298	0.079238	0.273651	-0.195103	-0.0949323	-0.0883077	0.132532	0.00983857	0.101838	0.00920686	0.0865609	0.09954	0.190707	0.0189051		-3.80215	-3.65887	-4.56951	-4.34979	-4.44988	-4.05193	-4.61346	-4.37908	-4.68914	-4.90887	-4.48406	-4.10809	-3.75897	-3.82244	-4.70379	-4.55486	-4.77703		-3.80215	0.0110866	-0.0189757	0.0847503	-0.00907029	0.0627129	0.0280369	0.0770823	0.03822	-0.0727517	0.143975	-0.0876149	0.0680071
		-3.74215	-0.0212069	-0.0101183	-0.052592	0.280971	-0.107213	0.115028	0.0850323	-0.040808	0.224679	0.165318	0.165457	-0.0135291	-0.05671	0.0124871	-0.0323649		-3.74215	-3.87433	-4.54816	-4.20881	-4.27228	-3.7547	-4.56281	-4.35529	-4.55549	-4.62629	-4.37238	-3.99396	-3.70099	-4.15754	-4.74836	-4.17463	-4.47492		-3.74215	0.0843366	0.0811243	0.12381	-0.0505703	-0.0666871	-0.0598531	0.113702	0.06996	0.0834983	-0.0708754	0.129675	0.0680071
		-3.68215	-0.00655686	-0.0223183	0.113418	0.114951	-0.248813	0.0539877	0.0581723	0.073942	0.112369	0.099398	0.116627	-0.00132914	0.0678	0.0515471	-0.144675		-3.68215	-3.76812	-4.46392	-3.95611	-4.18072	-4.13433	-4.49078	-4.30523	-4.44439	-4.95709	-4.68609	-3.89996	-3.51178	-3.89752	-4.44683	-4.21978	-4.71295		-3.68215	-0.0182034	0.159254	-0.0299897	-0.10428	0.101773	-0.0256731	-0.0156977	0.02602	0.0468783	-0.00251543	0.141885	0.0411571
		-3.62215	0.117953	0.00209171	0.132948	0.0514806	-0.0388529	-0.107142	0.00202229	-0.011508	0.153879	0.011508	0.177667	-0.113629	0.02141	-0.0192529	0.160505		-3.62215	-4.06964	-4.2088	-4.20392	-4.29669	-4.10138	-4.53351	-4.65558	-4.34796	-4.69952	-4.58234	-4.03302	-3.74249	-4.08673	-4.3797	-4.54083	-4.72882		-3.62215	-0.00844343	-0.0409457	0.0603403	-0.16044	-0.0813371	0.159877	0.0770823	-0.0399	0.0566383	0.00725457	-0.0119249	-0.0687129
		-3.56215	0.0666831	-0.188338	0.015768	0.141811	0.0148571	0.00515771	0.177802	-0.018838	-0.131771	0.123818	-0.0371831	-0.00132914	-0.0738	-0.0339029	0.0799351		-3.56215	-3.78766	-4.45661	-4.18561	-4.32965	-3.98297	-4.5152	-4.5445	-4.49567	-4.71295	-4.28327	-3.87067	-3.71442	-3.83405	-4.49567	-4.22956	-4.82038		-3.56215	0.0574766	-0.0409457	0.23368	-0.0530103	-0.0398271	0.120817	-0.0376677	0.12612	-0.0849617	-0.0879654	0.166295	0.0704471
		-3.50215	0.203403	0.0851017	0.157368	0.175991	-0.0950029	0.115028	-0.156668	-0.116488	-0.0341114	0.189728	-0.134833	0.0475009	0.1264	0.0198071	0.0213451		-3.50215	-3.87005	-4.38275	-4.02142	-4.10443	-4.05316	-4.52191	-4.36322	-4.37542	-4.84661	-4.54388	-3.94085	-3.56732	-3.99212	-4.64886	-4.27044	-4.45843		-3.50215	0.00376657	0.117744	0.0579003	-0.0701003	-0.0593571	0.00850686	0.0892823	-0.07896	0.186038	0.0365546	0.115025	0.0265071
		-3.44215	0.0959831	-0.0369683	0.084128	0.188201	-0.0779129	0.0149277	-0.0297177	-0.043248	0.0122786	0.079868	0.148367	0.162251	0.08245	-0.0363429	-0.0226049		-3.44215	-3.84808	-4.27044	-4.17767	-4.2265	-3.88958	-4.40716	-4.28753	-4.19964	-4.893	-4.53656	-3.61859	-3.7016	-4.2265	-4.42914	-4.44378	-4.45599		-3.44215	-0.0133234	0.0982143	-0.0104597	-0.0237203	-0.0837771	-0.0867031	0.0966123	0.10903	-0.0336917	-0.0171554	0.0832851	0.0753371
		-3.38215	0.000763143	0.0240617	0.208638	0.0343906	-0.175573	-0.0729623	0.102122	0.037322	-0.0463214	0.087188	0.316827	-0.0940991	0.15081	-0.00460286	0.119005		-3.38215	-3.66314	-4.38824	-3.94146	-4.40289	-3.91461	-4.48101	-4.30767	-4.60552	-4.94488	-4.51031	-3.60943	-3.7901	-3.97564	-4.74957	-4.2149	-4.44683		-3.38215	0.174667	0.288644	0.0481303	0.00313971	0.0187629	0.00118686	0.191822	-0.00084	0.0590783	0.156185	-0.114465	-0.0784729
		-3.32215	0.100863	0.168112	0.049948	0.210171	-0.0315329	0.132118	-0.107838	0.020232	-0.114681	0.018838	0.170337	0.0499409	0.1386	0.00271714	-0.0836349		-3.32215	-3.61554	-4.44562	-4.17462	-4.05255	-4.27472	-4.2503	-4.29669	-4.2088	-4.82892	-4.47735	-4.07208	-3.78399	-4.11603	-4.52618	-4.35772	-4.52862		-3.32215	0.0818866	-0.00188571	0.20438	0.000699714	0.126183	-0.0329931	0.121022	-0.00328	0.0810583	0.0756146	-0.0143649	0.241347
		-3.26215	0.000763143	0.00453171	0.101218	0.302941	-0.0290929	-0.0314623	0.0655023	-0.011508	0.0464586	-0.012902	0.0507069	0.140281	0.15325	0.168737	-0.0421349		-3.26215	-3.91461	-4.39557	-4.06842	-4.25153	-3.91705	-4.38336	-4.33453	-4.33453	-4.76911	-4.25641	-3.64606	-3.64118	-3.94147	-4.63971	-4.42731	-4.75446		-3.26215	-0.0108834	-0.0751257	0.0798703	-0.16288	-0.000767143	0.0353669	0.0404623	-0.06676	-0.0361317	0.0145746	0.0539951	0.0875371
		-3.20215	0.157013	-0.0833583	0.106098	0.129601	0.0295071	0.122348	0.0264323	0.044642	0.0855186	0.143348	0.0189769	0.0621509	0.15081	0.124787	0.0579651		-3.20215	-3.64789	-4.79046	-4.14593	-4.60492	-4.04339	-4.57074	-4.50482	-4.29486	-4.78802	-4.48529	-3.77484	-3.75043	-4.16058	-4.539	-4.47796	-4.71234		-3.20215	0.0184166	0.0249743	-0.0568497	-0.13846	-0.0886571	0.0231569	-0.0254577	-0.14976	0.0761683	-0.114815	0.0173651	0.121717
		-3.14215	0.259553	0.0460417	-0.047712	0.256561	-0.112093	0.0588777	-0.0370377	0.015342	-0.0414314	0.121368	0.194757	0.108541	0.19475	-0.153533	-0.0470149		-3.14215	-3.93353	-4.47796	-3.88226	-4.14838	-4.0849	-4.49994	-4.41449	-4.44867	-4.81488	-4.43402	-3.74066	-3.7431	-4.22162	-4.37787	-4.66839	-4.4267		-3.14215	0.00864657	0.0615943	-0.0177897	-0.0163903	0.128623	-0.0622931	-0.0156977	0.18471	-0.0825217	0.122005	-0.0314549	-0.171253
		-3.08215	0.152133	0.102192	0.132948	0.00753057	0.0636871	-0.0119323	0.0825923	0.188682	0.0611086	0.248328	-0.0469431	0.184221	0.14348	0.163857	-0.0201549		-3.08215	-3.79803	-4.36444	-4.0495	-4.23749	-3.75165	-4.20086	-4.36688	-4.34247	-4.84784	-4.34979	-3.54168	-3.82977	-3.93475	-4.44012	-4.29852	-4.19354		-3.08215	0.0159766	0.122624	0.18485	-0.0212803	0.204313	0.0890769	-0.0889377	0.08949	0.00536829	0.0731746	0.168735	0.0313871
		-3.02215	0.291293	0.00209171	0.255018	0.205291	-0.143833	-0.151092	0.0410823	-0.223908	0.175849	0.092078	0.143487	0.0206509	0.28265	0.000277143	0.0408751		-3.02215	-3.59357	-4.34796	-3.91583	-4.18927	-3.98907	-4.33575	-4.35284	-4.42609	-4.67511	-4.40656	-3.24933	-3.61066	-4.11359	-4.73615	-4.32355	-4.61652		-3.02215	0.191757	0.0249743	0.0188303	-0.0212803	0.0822429	-0.0305531	-0.0571977	0.06752	0.0224583	0.0878246	0.0222551	0.0875371
		-2.96215	0.110633	0.143692	0.181778	0.163781	-0.0608229	0.0954977	0.177802	0.205772	0.0537786	0.162878	0.131277	0.284321	0.07024	0.0954971	0.0945851		-2.96215	-3.78155	-4.64825	-3.88653	-4.16241	-3.93292	-4.68243	-4.1502	-4.51886	-4.61407	-4.47491	-3.69122	-3.63019	-3.99884	-4.39923	-4.42853	-4.41632		-2.96215	-0.00111343	0.0225343	0.1409	-0.13114	-0.0129771	0.00850686	0.0477823	-0.05943	0.0737283	0.122005	0.0320151	-0.0272029
		-2.90215	0.237583	0.0899817	0.147598	0.102751	-0.253693	0.0881677	0.107002	0.088592	-0.0438814	0.189728	-0.0322931	0.0279709	0.05804	-0.0119329	0.111675		-2.90215	-3.60028	-4.23749	-4.27899	-4.28632	-3.95428	-4.57684	-4.17645	-4.64276	-4.71356	-4.3327	-3.6076	-3.64423	-4.12518	-4.44989	-4.33026	-4.50116		-2.90215	0.0696866	0.0664743	0.11405	-0.0994003	0.0163229	0.0304869	0.0648723	-0.15953	0.00292829	0.114675	-0.0656349	-0.00279286
		-2.84215	0.171663	0.104632	0.316058	0.163781	-0.0705929	0.234658	0.133862	0.132532	0.0318086	-0.047082	0.192317	0.172011	0.16057	0.0588771	-0.0689849		-2.84215	-3.94147	-4.64704	-4.04645	-4.17096	-3.95612	-4.56403	-4.26862	-4.47614	-4.78864	-4.42975	-3.59967	-3.71686	-4.14411	-4.56159	-4.33942	-4.36872		-2.84215	0.0965366	0.0860043	0.12626	-0.11893	-0.0813371	0.145227	0.128352	-0.0399	-0.0263717	0.0609646	0.124795	0.0704471
		-2.78215	0.115513	0.00942171	0.333148	0.0978606	-0.0535029	-0.0778423	-0.0223877	0.208212	0.253979	-0.022672	0.360767	0.0768009	0.12151	0.290807	0.0701751		-2.78215	-3.83099	-4.14105	-4.08734	-4.33148	-3.8432	-4.49017	-4.10443	-4.26312	-4.74408	-4.5683	-3.46478	-3.6308	-4.13861	-4.42914	-4.22894	-4.54877		-2.78215	0.0696866	0.0811243	0.2996	-0.12626	0.0700329	0.0255969	0.00139229	0.0309	-0.0312517	0.104915	-0.0314549	0.111957
		-2.72215	0.0471531	0.111952	0.101218	0.215051	-0.0364129	0.151648	0.0606123	-0.004188	0.0928386	-0.010462	-0.00300314	0.0304109	-0.01521	0.185827	0.0140251		-2.72215	-3.6015	-4.42181	-4.08489	-4.16058	-3.96282	-4.57806	-4.30462	-4.32415	-4.64154	-4.51214	-3.50384	-3.69183	-4.20941	-4.51458	-4.49993	-4.52191		-2.72215	0.0574766	-0.0824457	0.0627803	-0.0701003	0.0675929	0.0353669	0.0941723	0.08705	0.142088	-0.0464554	0.417765	0.251117
		-2.66215	0.0129731	-0.000348286	0.208638	0.163781	-0.143833	-0.0705223	0.126532	0.071502	0.102609	0.175088	0.170337	0.347791	0.23138	0.0271371	-0.00551486		-2.66215	-3.80841	-4.47736	-3.64972	-4.51398	-3.83527	-4.17951	-4.31867	-4.28205	-4.77765	-4.59943	-3.88654	-3.76447	-3.98908	-4.68732	-4.17951	-4.72394		-2.66215	0.101427	0.0518243	0.13602	0.0885897	0.236053	-0.00614314	0.106372	-0.07408	-0.0288117	-0.0318054	0.0564351	0.109517
		-2.60215	0.135043	-0.0491783	0.147598	0.415251	-0.190223	0.146768	0.307202	0.213102	-0.0536414	0.233678	0.00188686	-0.0330591	0.22405	-0.0485529	0.140975		-2.60215	-3.32684	-4.15448	-3.73212	-4.29852	-3.88593	-4.45477	-4.08368	-4.52313	-4.76483	-4.41571	-3.63934	-3.67108	-3.91278	-4.62079	-4.12763	-4.40595		-2.60215	0.0306266	-0.0970957	0.19217	-0.0261603	0.0187629	0.111047	0.0795223	-0.10338	-0.00928171	0.0511946	0.124795	0.0362671
		-2.54215	0.0520331	0.177872	0.074358	0.0905406	-0.0193229	0.149208	0.136302	0.073942	-0.0853814	0.145788	0.199637	0.174451	-0.00788	0.251747	-0.0201549		-2.54215	-3.69549	-4.34735	-3.9494	-4.09832	-3.98602	-4.49627	-4.32293	-4.24725	-4.68182	-4.12762	-3.54412	-3.53436	-3.67596	-4.445	-4.33514	-4.23993		-2.54215	0.0550366	0.0152043	0.16044	0.0348797	0.101773	0.0353669	-0.00592771	-0.15465	-0.0898417	0.0121346	-0.0705249	0.0460371
		-2.48215	0.105753	-0.0564983	0.237928	0.175991	0.0270671	0.141878	0.0752623	-0.011508	-0.0512014	0.084748	0.180107	0.154921	0.09466	0.198037	0.170275		-2.48215	-3.51666	-4.48102	-3.69489	-4.39801	-4.05133	-4.41022	-4.05621	-4.29303	-4.7984	-4.54694	-3.48737	-3.86823	-3.94391	-4.71295	-4.29059	-4.41022		-2.48215	0.125837	0.0860043	0.0945203	-0.0603403	0.0968929	0.0304869	0.101492	-0.00084	0.00780829	0.0414346	0.241975	0.0435971
		-2.42215	0.237583	0.0436017	0.186668	0.271201	-0.0730329	0.119908	0.141182	-0.055458	0.256419	0.253208	0.194757	0.274551	-0.11042	0.251747	-0.117815		-2.42215	-3.56183	-4.33331	-4.08185	-4.19171	-3.86944	-4.54571	-4.28692	-4.3089	-4.40655	-4.21368	-3.784	-3.73517	-3.82062	-4.43097	-4.31622	-4.4798		-2.42215	-0.0719134	0.0689143	0.20194	0.0519697	-0.0666871	0.0304869	0.0917323	-0.10582	0.0761683	-0.0733154	0.0149251	0.0680071
		-2.36215	0.113073	0.168112	0.142718	0.0490406	-0.217073	0.105258	0.0703823	0.098352	0.114819	-0.010462	0.316827	0.176901	0.17766	-0.0168129	-0.00551486		-2.36215	-3.74494	-4.32111	-3.96955	-4.15265	-3.82306	-4.56281	-4.32355	-4.31135	-4.60187	-4.1966	-3.89875	-3.63019	-4.03302	-4.36994	-4.32111	-4.40656		-2.36215	0.135607	-0.0970957	0.29227	-0.12626	0.0749129	-0.0842631	0.269952	0.01137	-0.0361317	0.0463146	0.149205	0.153457
		-2.30215	0.176553	0.00209171	0.115858	0.249231	-0.102333	0.222448	0.207102	0.203332	-0.00725143	0.275178	0.148367	0.367331	0.00432	0.0491071	-0.0323649		-2.30215	-3.46417	-4.36017	-4.00372	-4.39679	-3.93781	-4.52863	-4.3089	-4.30646	-4.8216	-4.19904	-3.79376	-3.7132	-3.80109	-4.54816	-4.30158	-4.46271		-2.30215	0.0159766	-0.0580357	0.0847503	-0.11405	-0.00320714	0.0793069	0.101492	0.12612	0.0639683	0.0438746	0.163855	-0.0516229
		-2.24215	0.293733	0.256002	0.184218	0.151581	-0.178013	-0.0680823	0.182682	0.047082	0.0684286	0.223908	0.0287369	0.198871	0.0678	0.217567	0.167825		-2.24215	-3.59845	-4.3089	-3.78644	-4.29181	-3.84991	-4.17218	-4.40656	-3.99152	-4.88995	-4.60431	-3.83283	-3.51056	-3.74005	-4.2088	-4.12335	-4.09894		-2.24215	-0.0377334	0.156804	0.18729	-0.11893	0.0627129	-0.0696131	0.133232	0.01137	-0.0361317	-0.00251543	0.151645	0.0826571
		-2.18215	0.0203031	0.141252	0.030418	0.0758906	0.132047	0.183388	0.170482	0.044642	0.00494857	-0.059292	0.136157	0.0182009	0.29729	0.193147	0.145855		-2.18215	-3.65399	-4.49383	-4.00799	-4.23749	-4.0495	-4.23749	-4.44501	-4.46942	-4.72088	-4.5451	-3.81756	-3.56122	-3.83954	-4.49383	-4.23016	-4.14959		-2.18215	0.00864657	0.0518243	0.13114	-0.16288	-0.0276271	0.101287	-0.0718477	-0.13511	-0.0434617	0.0829346	-0.0851649	0.0777771
		-2.12215	0.0129731	0.0802217	0.189108	0.0539206	-0.112093	-0.0363423	0.146062	0.196012	0.214909	0.272738	0.123957	0.142721	-0.08112	0.112587	0.116555		-2.12215	-3.53803	-4.29974	-3.94574	-4.08002	-3.69183	-4.2851	-4.13129	-4.52924	-4.71234	-4.26557	-3.97748	-3.22553	-3.76996	-4.55121	-4.28266	-4.30219		-2.12215	0.113627	0.181224	0.0847503	-0.0994003	0.0187629	0.00850686	0.228442	-0.05211	0.0615183	-0.0318054	0.0661951	0.236467
		-2.06215	-0.00167686	0.177872	0.110978	0.363981	-0.0705929	0.0149277	0.0410823	0.071502	-0.0609714	0.116488	0.177667	0.0963309	0.16302	0.0784071	0.140975		-2.06215	-3.71991	-4.21308	-3.85175	-4.21308	-3.99335	-4.45966	-4.37665	-4.40595	-4.65009	-4.43036	-3.92499	-3.75653	-3.81513	-4.41327	-4.32782	-4.4328		-2.06215	0.0648066	-0.0214157	0.0896303	-0.241	-0.000767143	-0.00125314	0.167412	0.12612	-0.0874017	-0.0391354	0.141885	0.168107
		-2.00215	0.227823	0.0875417	0.333148	-0.0803594	-0.0290929	0.0588777	-0.00285771	0.073942	0.192939	0.236118	0.316827	0.0914509	0.08977	0.146767	0.221535		-2.00215	-3.84381	-4.33209	-3.75104	-4.17096	-4.06842	-4.46149	-3.92682	-4.28083	-4.59088	-4.29547	-3.71198	-3.68024	-3.75348	-4.44196	-4.32721	-4.38825		-2.00215	0.111187	0.0933343	0.00419029	-0.0139503	-0.00808714	0.123257	0.0599923	0.08217	-0.0288117	0.102465	0.0442251	0.0191771
		-1.94215	0.254673	0.102192	0.135398	0.188201	-0.0510629	0.0100477	0.0850323	0.088592	-0.107351	0.111608	0.206957	0.108541	0.10931	0.129677	-0.00551486		-1.94215	-3.60333	-4.11359	-4.02326	-4.06964	-3.82062	-4.25031	-4.12335	-4.36994	-4.70197	-4.36261	-3.4422	-3.60578	-3.84503	-4.5091	-3.90363	-4.46515		-1.94215	-0.0157634	0.0860043	0.18973	-0.11405	-0.0422671	0.140347	0.250422	-0.2523	-0.00683171	0.124445	0.0246951	0.0289471
		-1.88215	0.0618031	0.0558017	0.264788	0.188201	-0.136513	0.173618	-0.0980777	0.225302	-0.0145814	0.367958	0.238697	0.0108809	-0.13728	0.112587	0.0237851		-1.88215	-3.51361	-4.44867	-3.91644	-4.27045	-3.57953	-4.08246	-4.11908	-4.32904	-4.64642	-4.31927	-3.49164	-3.40619	-3.81146	-4.40228	-4.08978	-4.30951		-1.88215	0.0648066	-0.00188571	0.16776	-0.0579003	0.233613	0.103727	0.125902	-0.13267	0.156738	-0.178295	0.171175	0.0753371
		-1.82215	0.0349431	0.136372	0.027968	0.166221	-0.0437329	0.0491077	0.121652	-0.001748	0.0977286	0.001748	0.167897	0.150041	0.19964	-0.0900529	0.0774951		-1.82215	-3.74127	-4.25641	-3.90973	-4.04644	-3.8609	-4.38336	-4.14898	-4.14166	-4.67633	-4.50787	-3.5484	-3.6485	-3.95123	-4.60309	-4.15143	-4.57379		-1.82215	-0.00355343	0.0615943	0.19461	-0.16532	0.175013	0.186737	0.182062	-0.04478	0.000488286	0.0341046	0.0100451	0.104627
		-1.76215	0.237583	0.219382	0.203748	0.290741	-0.224403	-0.00704229	-0.0834277	0.247282	0.195379	0.333778	0.0189769	0.257461	0.03118	0.268837	0.00425514		-1.76215	-3.36529	-4.18316	-3.7022	-4.08062	-3.94146	-4.1563	-4.32476	-4.36138	-4.4566	-4.43951	-3.30425	-3.49957	-3.69488	-4.48589	-4.04644	-4.21246		-1.76215	0.00376657	0.0689143	0.16044	-0.0579003	0.172573	0.0426869	0.172292	-0.10094	0.0273483	-0.102605	0.0100451	0.0142971
		-1.70215	0.161903	0.275532	0.120748	0.100311	-0.0583829	0.0393377	0.0532923	0.066612	0.0244786	0.067658	0.00188686	0.157371	-0.02741	0.124787	-0.0348049		-1.70215	-3.52582	-4.40228	-3.80658	-4.16791	-3.65521	-4.43158	-4.12152	-3.99701	-4.87348	-4.23139	-3.69672	-3.60394	-3.66986	-4.36566	-4.17279	-4.46332		-1.70215	0.152697	0.169014	0.0798703	0.20822	0.211633	0.130577	0.130792	-0.01304	-0.0385717	0.0463146	0.259065	0.0509171
		-1.64214	0.171663	0.0728917	0.035298	0.461631	-0.0901229	0.136998	0.114322	0.091032	0.0122786	0.228798	0.131277	0.0133209	0.06048	0.193147	0.0555251		-1.64214	-3.74066	-4.268	-3.79437	-4.11419	-3.92865	-4.37787	-4.38275	-4.29974	-4.83685	-4.28753	-3.84076	-3.88226	-3.65033	-4.6098	-4.268	-4.51947		-1.64214	0.0867766	-0.0507157	0.13358	-0.0652203	-0.0202971	-0.0671731	0.147882	0.00649	-0.0385717	0.168385	0.188265	0.0997471
		-1.58214	0.205843	0.0240617	0.045058	0.0856606	-0.136513	0.110138	0.0142323	0.105682	0.0952786	0.201938	0.0897769	0.154921	-0.1153	0.222447	0.158065		-1.58214	-3.45257	-4.44867	-4.12884	-4.08246	-3.92377	-4.15082	-3.81879	-4.2558	-4.38031	-4.32904	-3.5014	-3.66498	-3.75287	-4.07025	-4.185	-4.1142		-1.58214	-0.118303	0.117744	0.20438	-0.0530103	-0.000767143	0.128137	-0.00836771	-0.09605	0.0786083	0.0658446	0.0198151	0.0973071
		-1.52214	0.137483	0.0387117	0.189108	0.105191	-0.0510629	0.171178	0.0337623	0.110562	0.0928386	0.216588	0.0995369	0.0743609	-0.003	0.0759671	0.272805		-1.52214	-3.40802	-4.24787	-3.71564	-4.34797	-3.99396	-4.11603	-4.39191	-4.22834	-4.84845	-4.4798	-3.6717	-3.58136	-3.6424	-4.20636	-4.08429	-4.40168		-1.52214	0.272317	0.0298543	0.25077	-0.0701003	0.143273	0.159877	0.0136023	0.00649	-0.0483417	0.0878246	0.180945	0.138807
		-1.46214	0.137483	0.0973117	0.079238	0.259001	-0.129183	0.115028	0.0996823	0.164272	0.107489	-0.015342	0.175227	0.386861	0.17766	0.227327	0.0506451		-1.46214	-3.83953	-4.27899	-4.03241	-4.30584	-3.82977	-4.23993	-3.93963	-4.42791	-4.73309	-4.34979	-3.4953	-3.466	-3.70282	-4.33514	-4.01043	-4.37176		-1.46214	0.125837	0.212964	0.25077	-0.11893	0.184783	0.0988469	0.296802	-0.08873	-0.0336917	0.139095	0.0417851	0.0582471
		-1.40214	0.325473	0.136372	0.196428	0.0417106	-0.163363	0.124788	0.104562	-0.089638	0.0586586	0.292268	0.258227	0.142721	0.12884	0.220007	0.302105		-1.40214	-3.62347	-4.46087	-3.89691	-4.03363	-3.65765	-4.21673	-4.17523	-4.24603	-4.67327	-4.11419	-3.53558	-3.62103	-3.67474	-4.36566	-4.28997	-4.25579		-1.40214	0.0892166	-0.0970957	0.0823103	-0.1409	0.111543	0.0793069	0.113702	0.01869	-0.111812	0.0463146	0.149205	0.0899871
		-1.34214	0.0618031	0.151022	0.128068	0.0905406	-0.192663	0.0979377	0.0337623	0.022672	0.127019	0.219028	0.280207	0.169571	0.04583	0.0539871	0.258165		-1.34214	-3.52704	-4.05683	-3.66864	-4.3327	-3.66864	-4.29364	-4.48651	-4.41083	-4.39374	-4.44745	-3.47577	-3.60517	-3.57831	-4.33515	-4.15448	-4.23505		-1.34214	0.0403866	-0.0970957	0.00907029	-0.11649	0.179893	0.150107	0.213802	0.12123	0.0712883	0.100025	-0.0485449	-0.0320929
		-1.28214	0.291293	0.151022	0.118308	0.0905406	-0.251253	0.105258	-0.0394777	0.076382	0.0733086	0.082308	0.175227	0.267231	-0.14948	0.307897	0.153185		-1.28214	-3.54046	-4.17034	-3.67962	-4.13128	-3.90911	-4.32171	-4.10198	-4.38275	-4.71234	-4.20208	-3.76995	-3.55023	-3.55267	-4.31195	-4.25579	-4.16302		-1.28214	0.0745666	0.0347343	0.2703	-0.0579003	-0.0691271	0.181847	0.252862	-0.05211	0.00536829	0.0267846	0.222445	0.197407
		-1.22214	0.264443	0.133932	0.242818	0.344451	-0.156043	0.107698	-0.100518	0.156952	0.0977286	0.167758	0.302177	0.259901	0.07757	0.139437	0.309435		-1.22214	-3.76447	-4.36261	-3.58869	-4.36749	-3.66681	-4.27228	-4.09162	-4.18195	-4.60187	-4.2088	-3.58136	-3.28107	-3.70099	-4.36749	-4.20636	-4.3089		-1.22214	0.116067	0.178784	0.19217	-0.15311	0.243373	0.0109469	0.118582	-0.08385	0.171388	0.0243446	0.117465	0.138807
		-1.16214	0.144813	0.194962	0.191548	0.288291	-0.239053	-0.0216923	0.0484123	0.000702	0.134349	0.111608	0.189867	0.208631	0.29241	0.156527	0.260605		-1.16214	-3.35248	-4.19232	-3.57709	-4.27289	-3.77972	-4.3559	-3.90912	-4.41693	-4.75385	-4.13617	-3.54535	-3.60638	-3.75531	-4.53656	-4.09711	-4.38519		-1.16214	0.0843366	0.0322943	0.27518	-0.0554503	0.0407329	0.0402469	0.0282523	-0.07652	0.200688	0.0365546	0.119905	0.0289471
		-1.10214	0.254673	0.102192	0.486958	0.300501	-0.156043	0.0710777	0.168042	0.244842	0.293039	0.136018	0.170337	0.223281	0.07513	0.107697	0.0750551		-1.10214	-3.55695	-4.49201	-3.54962	-4.11115	-3.68146	-4.4798	-3.98664	-4.33576	-4.51398	-4.3089	-3.33966	-3.65949	-3.64972	-4.43585	-4.49201	-4.09406		-1.10214	0.0135366	0.0274143	0.37772	-0.17753	0.294643	-0.0329931	0.206472	0.09194	-0.0556617	0.0829346	0.110145	0.0997471
		-1.04214	0.203403	0.0704517	0.250138	0.112511	-0.182893	0.222448	-0.000417714	0.122772	0.183179	0.223908	0.214287	0.0206509	0.17766	0.0539871	0.148295		-1.04214	-3.36407	-4.29425	-3.48126	-4.09894	-3.97931	-4.30646	-3.92316	-4.26007	-4.70196	-4.16485	-3.52032	-3.36163	-3.68878	-4.39923	-3.93536	-4.47491		-1.04214	0.233257	0.0615943	0.0530103	0.0739397	0.135953	0.0378069	0.140552	0.11635	0.110348	-0.0733154	0.129675	0.160787
		-0.982142	0.181433	0.0655717	0.081678	0.0636806	-0.102333	0.146768	0.0410823	0.034872	0.0415686	0.311798	0.226497	0.137831	0.0678	0.0954971	0.153185		-0.982142	-3.43853	-4.21978	-3.55084	-4.17584	-3.73883	-4.09527	-4.00494	-4.30523	-4.67877	-4.14654	-3.3482	-3.55572	-4.08062	-4.64703	-4.15875	-4.21002		-0.982142	0.0379466	-0.0214157	0.15799	-0.0188303	0.118863	0.00850686	0.191822	-0.0106	0.0761683	0.139095	0.0784051	0.00697714
		-0.922142	0.152133	-0.0369683	0.220838	0.363981	-0.217073	0.227328	0.141182	0.125212	0.166089	0.238558	0.143487	0.101211	-0.07868	0.205357	0.114115		-0.922142	-3.53253	-4.33331	-3.867	-3.84014	-3.75225	-4.22344	-4.18438	-3.81329	-4.69952	-4.21612	-3.74493	-3.46417	-3.62286	-4.22833	-4.01348	-3.97686		-0.922142	0.108747	-0.0385057	0.0749903	0.0617297	0.123743	-0.00369314	0.199152	-0.04234	0.0956983	0.00969457	-0.0119249	0.277967
		-0.862142	0.264443	0.124162	0.157368	0.136931	-0.158483	0.364048	0.299872	0.149622	0.0781886	0.324008	0.121517	0.240371	0.10442	0.119907	-0.0494549		-0.862142	-3.40984	-4.29119	-3.58318	-4.24725	-3.78826	-4.22527	-4.00799	-4.30828	-4.42303	-4.02996	-3.34393	-3.73211	-3.41473	-4.35955	-4.05438	-4.20086		-0.862142	0.111187	0.0274143	0.23124	0.12277	-0.0544771	-0.0305531	0.284602	-0.09849	0.0444383	-0.0269254	0.132115	0.207167
		-0.802142	0.281533	0.270652	0.181778	0.322471	-0.182893	0.183388	0.0362023	0.127652	0.212469	0.177528	0.253347	0.193991	0.08977	0.212677	0.0579651		-0.802142	-3.41351	-4.37054	-3.77484	-4.02874	-3.40618	-4.05316	-4.1972	-4.20452	-4.45843	-4.24115	-3.43792	-3.52826	-3.8554	-4.25091	-4.01409	-4.28997		-0.802142	0.0281766	0.0591543	0.20438	-0.0823103	0.109093	-0.00369314	0.301692	0.15053	0.0175783	0.200125	0.359165	0.153457
		-0.742142	0.213173	0.138812	0.301408	0.195521	-0.173133	0.163858	0.143622	0.249722	0.217359	0.353308	0.248467	0.0914509	-0.08357	0.124787	0.199565		-0.742142	-3.2121	-4.21552	-3.56122	-3.91767	-3.64423	-3.96161	-3.99579	-4.00556	-4.82587	-4.41571	-3.60517	-3.51728	-3.61737	-4.25702	-3.95917	-4.0788		-0.742142	-0.0182034	0.0884543	0.19461	0.000699714	0.233613	0.113487	0.194262	-0.01549	0.0664083	0.224535	0.237095	0.0118571
		-0.682142	0.222933	0.0851017	0.145158	0.136931	-0.192663	0.344518	0.231512	0.188682	0.241769	0.228798	0.246027	0.167131	0.05071	0.198037	0.0579651		-0.682142	-3.75531	-4.20697	-3.5722	-4.04584	-3.70648	-4.31439	-3.96283	-4.12396	-4.45844	-4.26068	-3.49408	-3.57709	-3.62592	-4.4682	-4.0434	-4.27045		-0.682142	0.191757	0.110424	0.17997	0.0397597	0.0138829	-0.0354331	0.0404623	-0.05943	0.0883783	0.0292246	0.149205	0.0973071
		-0.622142	0.0520331	0.197402	0.396628	0.366421	-0.0266429	0.310338	0.282782	0.217982	0.0195986	0.421668	0.338797	0.276991	-0.13728	0.259067	0.00669514		-0.622142	-3.46906	-4.10138	-3.80109	-4.0257	-3.66925	-4.138	-4.00861	-4.52374	-4.66534	-4.19415	-3.242	-3.39825	-3.66925	-4.45538	-4.15997	-4.00861		-0.622142	0.0916566	-0.0189757	0.0139503	-0.0456903	-0.0447071	-0.0427631	0.150322	0.06264	-0.0361317	0.104915	0.239535	0.153457
		-0.562141	0.335243	0.317032	0.203748	0.259001	-0.314733	0.198038	0.158272	-0.040808	0.224679	0.299598	0.307057	0.301411	0.08733	0.254187	0.0213451		-0.562141	-3.48981	-4.40778	-3.72174	-3.97809	-3.51178	-4.31989	-4.03913	-3.93903	-4.56403	-4.22711	-3.45075	-3.61432	-3.51667	-4.39557	-4.12458	-4.08307		-0.562141	0.138047	-0.0262957	0.0286003	-0.11649	0.0358529	0.133027	0.103932	-0.10338	0.0248983	0.0267846	0.190705	0.221817
		-0.502141	0.327913	0.177872	0.154928	0.171111	-0.273233	0.168738	0.314522	0.108122	0.0415686	0.424108	0.219167	0.528461	0.04583	0.0222471	0.189805		-0.502141	-3.67718	-4.44134	-3.56488	-3.80658	-3.89447	-4.21917	-4.10687	-4.04339	-4.57562	-4.12152	-3.34027	-3.46234	-3.77972	-4.48773	-3.81634	-4.39984		-0.502141	0.0355066	0.110424	0.17997	-0.0115103	0.338593	0.120817	0.282152	-0.00328	0.0297883	0.0292246	0.102815	0.358537
		-0.442141	0.237583	0.365862	0.128068	0.215051	-0.204873	0.163858	0.231512	0.156952	0.158759	0.035928	0.243587	0.369771	0.38518	0.0954971	0.177595		-0.442141	-3.34882	-4.35468	-3.94696	-4.04462	-3.73212	-4.3205	-4.15936	-4.01044	-4.57684	-3.95429	-3.40497	-3.36835	-3.81024	-4.56708	-4.01532	-4.35223		-0.442141	0.194197	0.315504	0.0749903	-0.20194	0.248253	-0.0232231	0.228442	-0.03502	0.0932583	-0.0659854	0.183385	0.109517
		-0.382141	0.332803	0.434222	0.174458	0.442101	-0.175573	0.180948	0.121652	0.051962	0.280829	0.385048	0.304617	0.342911	0.18987	0.0979371	0.167825		-0.382141	-3.25421	-4.33331	-3.28351	-4.02325	-3.57647	-4.12579	-3.84503	-4.1795	-4.69464	-4.13556	-3.19317	-3.7547	-3.61065	-4.27472	-4.32599	-4.21124		-0.382141	0.0916566	0.0738043	0.13602	-0.0212803	0.0456229	0.164757	0.101492	-0.01549	0.0395483	0.119555	0.361605	0.263327
		-0.322139	0.320593	0.258442	0.084128	0.100311	-0.114533	0.207798	0.126532	0.244842	0.224679	0.416778	0.236257	0.201311	-0.09089	0.173617	0.184915		-0.322139	-3.22491	-4.2088	-3.7254	-4.15509	-3.53741	-4.2503	-4.01593	-4.20636	-4.53595	-4.16973	-3.39337	-3.63507	-3.70831	-4.50665	-4.09405	-4.32598		-0.322139	0.157577	-0.0336257	0.29227	-0.0676603	0.179893	-0.0329931	0.140552	0.00893	0.0395483	0.00237457	0.0686351	0.194967
		-0.262139	0.218053	0.0875417	0.240378	0.417691	-0.0510629	-0.0387823	0.136302	0.042202	0.144109	0.197058	0.455987	0.355121	0.19231	0.266387	0.114115		-0.262139	-3.24872	-4.51092	-3.66376	-4.18622	-3.61249	-4.25702	-4.15936	-4.07635	-4.54266	-4.21796	-3.17548	-3.383	-3.71258	-4.362	-4.01288	-4.19598		-0.262139	0.0257366	-0.0336257	0.3826	-0.14335	0.113983	0.0182769	0.157642	0.00405	0.105468	0.0267846	0.0784051	0.0533571
		-0.202139	0.362093	0.387832	0.279438	0.127161	-0.207313	0.395788	0.116772	0.008022	0.202709	0.167758	0.0311769	0.381971	0.15569	0.439727	0.155625		-0.202139	-3.39337	-3.95245	-3.43243	-3.96466	-3.82061	-4.19415	-3.86944	-4.09893	-4.61163	-4.09405	-3.45196	-3.32501	-3.77423	-4.03302	-4.05743	-4.3211		-0.202139	0.0745666	0.105534	0.17264	0.0275497	0.216523	0.145227	0.265072	-0.15953	0.227538	0.139095	0.134555	0.155897
		-0.142139	0.252233	0.124162	0.413718	0.222381	0.0343871	0.0735177	0.107002	0.154502	-0.00725143	0.170198	0.355887	0.157371	0.09466	0.207797	0.104355		-0.142139	-3.27619	-4.24543	-3.56427	-3.96466	-3.38361	-4.34552	-4.24787	-4.26252	-4.61896	-4.32111	-3.50324	-3.35187	-3.87189	-4.20636	-4.13312	-4.28693		-0.142139	0.174667	0.142164	0.1702	-0.14579	-0.0349471	0.233117	0.294362	0.19203	0.193358	0.226985	0.312775	0.341447
		-0.0821376	0.489053	0.170552	0.247698	0.473841	-0.129183	0.134558	0.316962	0.081262	0.129459	0.111608	0.0629169	0.350241	0.03606	0.222447	0.292345		-0.0821376	-3.38116	-4.26984	-3.67169	-3.92071	-3.37628	-4.03546	-3.94757	-4.01837	-4.71905	-4.01593	-3.22735	-3.3421	-3.44708	-4.36993	-3.98907	-4.35528		-0.0821376	0.216167	0.0982143	0.30936	0.0202297	0.277553	-0.00614314	0.226002	-0.09361	0.0761683	0.00969457	0.100375	0.148577
		-0.0221376	0.198523	0.0997517	0.352678	0.246791	0.0172971	0.136998	0.202222	0.281462	0.0269286	0.331338	0.353447	0.345351	-0.04206	0.317657	0.285015		-0.0221376	-3.19684	-3.97076	-3.25055	-3.84137	-3.60699	-4.3443	-3.9732	-4.09527	-4.69098	-4.25885	-3.66803	-3.39947	-3.89264	-4.31012	-3.7608	-4.30279		-0.0221376	0.0232966	0.105534	0.20926	-0.0310403	0.133513	0.0109469	0.162532	-0.03258	0.195798	0.119555	0.322545	0.363417
		0.0378624	0.178993	0.214492	0.184218	0.403041	0.00997714	0.202918	0.326732	0.059292	-0.0243414	0.465608	0.104427	0.276991	0.11175	0.141877	0.172715		0.0378624	-3.34699	-4.34064	-3.4422	-4.21124	-3.67169	-3.88898	-4.11603	-4.31134	-4.47003	-4.22833	-3.55939	-3.51056	-3.81329	-4.15753	-3.98908	-4.22101		0.0378624	0.116067	0.193434	0.16044	-0.0163903	0.0871229	-0.0134631	0.267512	-0.00084	0.186038	0.205005	0.188265	0.136367
		0.0978624	0.262003	0.187642	0.262348	0.156461	-0.297643	0.166298	0.182682	0.095912	0.253979	0.204378	0.253347	0.469871	0.02141	0.246857	0.158065		0.0978624	-3.23956	-4.10382	-3.47882	-3.60577	-3.60333	-4.37969	-4.1087	-4.19171	-4.58721	-4.19659	-3.53008	-3.42999	-3.56426	-4.36749	-4.23321	-4.28448		0.0978624	0.0110866	0.132394	0.30448	-0.0334803	0.189663	0.133027	0.172292	-0.04722	0.129878	0.0731746	0.276155	0.0875371
		0.157864	0.244913	0.185202	0.150038	0.349331	-0.156043	0.161408	0.207102	0.012902	0.195379	0.150668	0.250907	0.389301	0.04095	0.268837	0.160505		0.157864	-3.29693	-4.05133	-3.60211	-3.99762	-3.79254	-4.08795	-3.92681	-4.15387	-4.70562	-4.1441	-3.3067	-3.42877	-3.58013	-4.2149	-3.96832	-4.36138		0.157864	0.125837	0.169014	0.1287	0.0128997	0.238493	-0.0159031	0.301692	-0.06187	0.247068	0.0585246	0.268835	0.207167
		0.217864	0.254673	0.131492	0.286758	0.334681	-0.231723	0.146768	0.265692	0.078822	0.207589	0.302038	0.326587	0.208631	0.00921	0.346957	0.241075		0.217864	-3.37323	-4.18378	-3.34393	-4.07635	-3.53192	-4.15448	-4.10077	-4.11298	-4.42059	-4.07147	-3.20721	-3.59784	-3.55389	-4.13007	-4.10809	-4.05682		0.217864	0.0843366	0.188544	0.2703	-0.10184	0.0651529	-0.0305531	0.367602	0.0016	0.173828	0.224535	0.00760514	0.107077
		0.277864	0.227823	0.241352	0.193988	0.337121	-0.124303	0.322548	0.153392	-0.009068	0.166089	0.201938	0.277767	0.374651	0.00188	0.158967	0.302105		0.277864	-3.39154	-4.08979	-3.60395	-4.12397	-3.73822	-4.43891	-3.79193	-4.15814	-4.61957	-4.15326	-3.01557	-3.21576	-3.70404	-4.19477	-3.85297	-4.2265		0.277864	0.128277	0.225164	-0.0568497	0.12765	0.0627129	0.225797	0.306572	0.00893	-0.0141617	0.141535	0.205355	0.221817
		0.337864	0.215613	0.0240617	0.147598	0.259001	-0.0486229	0.166298	0.243722	0.156952	0.0684286	0.206818	0.233817	0.106101	0.18499	0.180947	0.0506451		0.337864	-3.37567	-4.13007	-3.43915	-3.96405	-3.36346	-4.09589	-4.1203	-3.91278	-4.5744	-4.11786	-3.55389	-3.62225	-3.7077	-4.0788	-3.92255	-4.15936		0.337864	0.145367	0.115304	0.19217	-0.0798703	0.157923	0.145227	0.235772	-0.17418	0.112788	0.0707346	0.305455	0.190077
		0.397864	0.281533	0.295062	0.211078	0.395721	-0.207313	0.222448	0.109442	0.081262	0.0220386	0.253208	0.119067	0.247701	0.0971	0.144317	0.363145		0.397864	-3.25665	-4.2381	-3.49347	-3.86701	-3.70099	-4.10382	-3.85968	-4.05499	-4.49933	-4.03546	-3.40314	-3.24689	-3.48126	-4.15509	-3.95246	-4.17706		0.397864	0.125837	0.0738043	0.22147	0.0251097	0.184783	0.181847	0.204032	-0.08873	0.0688483	0.00481457	0.222445	0.151017
		0.457864	0.283973	0.182762	0.191548	0.302941	-0.0901229	0.119908	0.224192	0.100792	-0.0829414	0.206818	0.341237	0.225721	0.08489	0.283477	0.177595		0.457864	-3.12542	-3.93109	-3.49408	-4.04095	-3.54779	-4.09955	-4.09466	-3.90667	-4.52679	-3.97748	-3.05462	-3.41107	-3.61126	-4.24115	-3.90423	-4.268		0.457864	0.245467	0.0908943	0.0994003	-0.13846	0.0968929	0.159877	0.0404623	-0.07652	-0.00195171	0.190355	0.0954951	0.212057
		0.517864	0.181433	0.207172	0.189108	0.0636806	-0.0144429	0.249298	0.192452	0.281462	-0.0365514	0.236118	0.236257	0.316061	-0.01521	0.163857	0.0872651		0.517864	-3.31707	-4.00067	-3.29266	-4.07147	-3.64666	-4.16912	-3.80291	-3.95428	-4.74041	-4.11297	-3.19744	-3.28289	-3.63445	-4.37176	-4.10809	-4.16668		0.517864	0.0770066	0.300854	0.0896303	-0.0237203	0.0944529	0.150107	0.416432	-0.16197	0.129878	0.139095	0.210245	0.251117
		0.577864	0.235143	0.248672	0.438128	0.295621	-0.214633	0.217568	0.273022	0.254602	0.261299	0.250768	0.216727	0.120741	0.22405	0.163857	0.189805		0.577864	-3.26337	-4.07148	-3.26337	-3.92011	-3.45136	-4.11298	-3.93232	-3.95185	-4.48163	-4.23505	-2.86786	-3.25116	-3.50263	-4.18866	-3.99579	-4.30585		0.577864	0.00376657	0.0835643	0.49735	0.0861497	0.143273	0.120817	0.296802	0.07485	0.142088	0.209895	0.161415	0.324357
		0.637864	0.393833	0.297502	0.240378	0.246791	-0.141393	0.337198	0.155832	0.186242	0.0366886	0.231238	0.451107	0.523581	0.26311	0.400667	0.338725		0.637864	-3.45258	-4.30951	-3.68207	-3.94575	-3.55756	-4.03364	-4.03364	-3.87494	-4.35102	-3.96772	-3.37446	-3.45502	-3.5185	-4.23139	-3.94819	-4.07758		0.637864	0.365097	0.137274	0.23368	-0.0871903	0.00167286	0.125697	0.172292	-0.08873	0.127438	0.0487546	0.515415	0.192517
		0.697864	0.257113	0.312152	0.445448	0.388391	-0.0950029	0.112588	0.292552	0.020232	-0.0341114	0.463168	0.243587	0.235491	0.06292	0.505647	0.453475		0.697864	-3.33233	-4.32599	-3.12237	-4.35772	-3.55694	-4.18683	-3.72784	-4.06964	-4.49688	-3.58136	-3.27862	-3.45196	-3.53253	-4.24054	-3.76935	-3.88897		0.697864	0.0745666	0.244704	0.21659	-0.0188303	0.0651529	0.0573369	0.106372	0.02602	0.0810583	0.0463146	0.449495	0.212057
		0.757864	0.174103	0.253562	0.264788	0.559291	-0.256143	0.351838	0.255932	0.076382	0.234439	0.328888	0.231377	0.357561	0.10442	0.356727	0.258165		0.757864	-3.45563	-4.03913	-3.35797	-4.10993	-3.64118	-4.12946	-3.89997	-4.02692	-4.32477	-4.03424	-3.0528	-3.49469	-3.49713	-3.9195	-4.08063	-4.17584		0.757864	0.101427	0.139714	0.17508	-0.0432503	0.199433	0.181847	0.243092	0.0016	0.215328	0.104915	0.288365	0.234027
		0.817864	0.232703	0.170552	0.264788	0.268761	-0.243933	0.190708	0.282782	0.213102	0.0757486	0.431428	0.282647	0.582171	0.16546	0.276157	0.199565		0.817864	-3.26458	-3.99456	-3.42572	-4.1679	-3.7138	-4.4096	-3.85052	-3.76995	-4.46331	-3.92376	-3.19378	-3.55023	-3.72845	-4.1679	-3.87005	-4.12884		0.817864	0.0501566	0.0835643	0.23612	0.0446397	0.275113	0.191617	0.377372	-0.19127	0.0248983	0.134205	0.288365	0.104627
		0.877864	0.315713	0.121722	0.162248	0.466521	-0.102333	0.276158	0.236392	0.042202	0.114819	0.231238	0.241137	0.425921	0.01897	0.371377	0.260605		0.877864	-3.14862	-4.0788	-3.67841	-3.85907	-3.44403	-4.0788	-3.63202	-3.57343	-4.62323	-3.93476	-3.09735	-3.35614	-3.45136	-4.27167	-3.88837	-4.11786		0.877864	0.0989766	0.0860043	0.37284	-0.0163903	0.226283	0.0622169	0.387142	-0.05943	-0.0190417	0.207445	0.283485	0.312147
		0.937864	0.340123	0.270652	0.367328	0.490931	-0.0779129	0.0759577	0.163152	0.364462	0.312569	0.084748	0.333917	0.240371	0.03118	0.290807	0.0921451		0.937864	-3.08515	-4.09101	-3.05829	-3.76874	-3.46601	-3.94696	-3.79316	-4.03485	-4.51093	-4.08612	-3.13642	-3.54413	-3.33905	-4.25702	-3.75653	-4.03485		0.937864	0.211287	0.208074	0.29715	-0.0701003	0.131073	0.198937	0.296802	-0.10826	0.200688	0.209895	0.259065	0.221817
		0.997865	0.222933	0.353652	0.208638	0.112511	-0.243933	0.246858	0.0777023	0.152062	0.0684286	0.065218	0.0238569	0.211081	0.2387	0.156527	0.194685		0.997865	-3.18097	-4.14044	-3.28351	-3.88653	-3.4837	-4.07941	-4.10626	-3.98663	-4.54083	-3.79376	-3.22735	-3.50323	-3.56427	-4.1795	-3.84991	-4.11114		0.997865	0.128277	0.0786843	0.13114	-0.15311	0.250703	0.235557	0.299242	-0.10094	0.0859383	-0.122145	0.136995	0.265767
		1.05786	0.193643	0.348772	0.416158	0.337121	-0.134073	0.376258	0.141182	0.032432	0.148999	0.282508	0.170337	0.233051	0.28509	0.224887	0.289895		1.05786	-3.29022	-4.17157	-3.49042	-4.23993	-3.4953	-4.32782	-3.84442	-3.94696	-4.58661	-3.81268	-3.06561	-3.18524	-3.61005	-4.10077	-3.88837	-4.11053		1.05786	0.177107	0.225164	0.30448	-0.20682	0.255583	0.113487	0.277272	-0.14488	0.105468	0.146415	0.166295	0.321917
		1.11786	0.293733	0.356102	0.386858	0.544641	-0.263463	0.246858	0.385322	0.027552	0.305249	0.258088	0.477957	0.386861	0.02141	0.327427	0.258165		1.11786	-3.09735	-4.24237	-3.25604	-3.88348	-3.50751	-4.1496	-3.81268	-3.90301	-4.09344	-3.9201	-3.37567	-3.41229	-3.50506	-4.59881	-4.04461	-4.17645		1.11786	0.238137	0.139714	0.33133	0.0104597	0.0749129	0.262417	0.196712	-0.04234	0.0712883	0.0121346	0.261515	0.241347
		1.17786	0.293733	0.309712	0.181778	0.366421	-0.170693	0.417758	0.197332	0.191122	0.200269	0.551058	0.294857	0.394181	0.24114	0.273717	0.365585		1.17786	-2.95758	-4.28326	-3.58258	-3.97076	-3.67535	-3.88043	-3.89752	-3.56549	-4.36627	-3.91461	-2.69146	-3.35797	-3.71441	-4.2442	-3.64605	-4.18316		1.17786	0.106307	0.222724	0.14823	0.000699714	0.189663	0.135467	0.399342	0.06752	0.120118	0.200125	0.229775	0.334127
		1.23787	0.247353	0.209612	0.369768	0.337121	-0.209753	0.234658	0.407292	0.464562	0.00494857	0.153108	0.248467	0.462541	0.20452	0.278597	0.480325		1.23787	-3.17669	-4.0556	-3.35247	-4.05316	-3.63812	-4.2387	-3.94574	-3.643	-4.4389	-4.33636	-2.72992	-3.04242	-3.3305	-4.18743	-3.74066	-4.16058		1.23787	0.108747	0.154364	0.17752	-0.0896303	0.106653	0.255097	0.287042	0.03822	-0.0385717	0.0658446	0.229775	0.275527
		1.29787	0.603793	0.539202	0.342918	0.295621	-0.136513	0.198038	0.419502	0.235072	0.166089	0.328888	0.289967	0.445451	0.03606	0.410437	0.443705		1.29787	-3.16816	-3.97626	-3.41962	-3.82734	-3.6247	-4.13007	-3.63202	-3.9079	-4.39862	-4.03974	-3.20234	-3.35614	-3.51728	-4.02753	-3.75409	-4.20575		1.29787	0.0916566	0.00300429	0.19217	-0.0896303	0.233613	0.159877	0.250422	0.01381	0.0200183	0.285575	0.317665	0.241347
		1.35787	0.442663	0.343892	0.352678	0.249231	-0.0925629	0.193148	0.180242	0.281462	0.363839	0.260528	0.150807	0.508931	0.268	0.224887	0.319195		1.35787	-3.30975	-4.10321	-3.112	-3.81756	-3.41717	-3.86151	-3.97381	-3.89325	-4.56707	-4.02752	-2.98993	-3.41961	-3.59295	-3.91278	-3.69793	-3.90057		1.35787	0.330917	0.0396243	0.29715	-0.13114	0.150603	0.0622169	0.350512	0.12612	0.254398	0.190355	0.315225	0.231587
		1.41787	0.318153	0.590472	0.279438	0.442101	-0.0657129	0.281038	0.365792	0.222862	0.105049	0.262978	0.307057	0.599261	0.07757	0.466587	0.282575		1.41787	-3.09491	-4.30341	-3.48554	-3.96405	-3.5954	-4.23993	-3.71014	-3.76386	-4.21063	-3.93231	-2.67255	-3.41473	-3.23895	-4.10321	-3.80292	-4.12274		1.41787	0.199077	0.103094	0.20438	-0.17508	0.277553	0.0280369	0.211352	-0.03258	0.0126983	-0.0830754	0.378695	0.111957
		1.47787	0.579383	0.194962	0.301408	0.293181	-0.197543	0.283478	0.216862	0.125212	0.310129	0.104278	0.314387	0.560201	0.03362	0.412877	0.194685		1.47787	-2.97589	-4.00128	-3.21026	-3.97198	-3.41778	-4.02325	-3.87676	-3.99151	-4.45294	-3.84991	-2.98565	-3.3421	-3.49835	-4.30645	-4.04034	-4.03546		1.47787	0.0843366	0.127514	0.26053	-0.16288	0.231163	0.0646669	0.194262	0.1017	0.203128	0.229425	0.188265	0.297497
		1.53787	0.315713	0.365862	0.259908	0.544641	-0.104773	0.351838	0.187572	0.134972	0.178289	0.311798	0.390067	0.335591	0.38763	0.422637	0.199565		1.53787	-3.12481	-4.21856	-3.25177	-3.76446	-3.63507	-4.21368	-4.08184	-4.05987	-4.36016	-4.00128	-3.41778	-3.41778	-3.34942	-4.28936	-3.87188	-4.37237		1.53787	-0.0816834	0.188544	0.22879	-0.0945203	0.270233	0.191617	0.287042	-0.06431	0.178708	0.148855	0.210245	0.182757
		1.59787	0.178993	0.207172	0.274558	0.171111	-0.0950029	0.381138	0.319402	0.152062	0.170969	0.140908	0.363207	0.408831	0.01897	0.224887	0.223985		1.59787	-3.30181	-4.23443	-3.11627	-3.87554	-3.26763	-3.81695	-3.83648	-3.75591	-4.29547	-3.78765	-3.20172	-3.32134	-3.40923	-4.20025	-3.77789	-4.06841		1.59787	0.0379466	0.181224	0.32645	-0.0505703	0.0114429	0.0890769	0.350512	0.06264	0.0664083	0.104915	0.303015	0.234027
		1.65787	0.464633	0.282852	0.484518	0.307831	-0.202423	0.361608	0.177802	0.159392	0.293039	0.223908	0.226497	0.367331	0.27288	0.307897	0.309435		1.65787	-3.15839	-3.92499	-3.2243	-3.64667	-3.19501	-3.87128	-4.0495	-3.90546	-4.25702	-3.64179	-3.17548	-3.39276	-3.48554	-3.96405	-3.72968	-4.2497		1.65787	0.0892166	0.0835643	0.0530103	-0.00174029	0.336143	0.184287	0.313892	0.07485	0.0590783	0.339285	0.168735	0.292617
		1.71787	0.410923	0.336562	0.347798	0.346891	-0.0828029	0.342078	0.255932	0.203332	0.114819	0.253208	0.617117	0.313621	0.0678	0.273717	0.346055		1.71787	-3.24139	-3.84686	-3.23407	-3.54413	-3.31219	-3.91278	-3.73944	-3.88348	-4.38641	-3.79803	-3.18524	-3.2951	-3.43671	-4.23993	-3.67352	-4.13739		1.71787	0.230817	0.203194	0.35331	-0.11405	0.170133	0.0622169	0.333422	0.04067	0.139648	0.122005	0.320105	0.422017
		1.77787	0.669713	0.360982	0.264788	0.417691	-0.138953	0.193148	0.336492	0.384002	0.261299	0.333778	0.404717	0.452781	0.351	0.361607	0.187355		1.77787	-3.18952	-4.01715	-3.18463	-3.73151	-3.25299	-3.96588	-3.87555	-3.74127	-4.25641	-3.80231	-3.01618	-3.07233	-3.11139	-4.1612	-3.6192	-4.2027		1.77787	0.245467	0.127514	0.25565	-0.00907029	0.228723	0.196497	0.330982	0.04311	0.291018	0.0194646	0.315225	0.194967
		1.83787	0.354773	0.297502	0.269668	0.334681	-0.190223	0.530068	0.324292	0.198452	0.334539	0.199498	0.509697	0.257461	0.07268	0.273717	0.0945851		1.83787	-3.27679	-4.11175	-3.54779	-3.90179	-3.09124	-3.97015	-3.90912	-3.80902	-4.52191	-3.97503	-2.79828	-3.38665	-3.16937	-3.90179	-3.46722	-4.17035		1.83787	0.128277	0.132394	0.3118	-0.0261603	0.277553	0.176967	0.213802	-0.10826	0.0883783	0.107355	0.288365	0.519667
		1.89787	0.252233	0.190082	0.430808	0.398161	-0.126743	0.198038	0.419502	0.010462	0.351629	0.231238	0.253347	0.433241	0.18499	0.271277	0.375345		1.89787	-3.01068	-3.55267	-3.18646	-3.78705	-3.45257	-4.17767	-3.91156	-3.50873	-4.54388	-4.09466	-2.94232	-3.50628	-3.54535	-4.13128	-3.65277	-4.06292		1.89787	0.152697	0.0689143	0.42655	-0.0212803	0.148163	0.159877	0.448172	-0.03013	0.0615183	0.00969457	0.461705	0.158337
		1.95787	0.244913	0.212052	0.384418	0.661831	-0.0486229	0.569128	0.424382	0.310752	0.00983857	0.284948	0.331477	0.467421	0.15081	0.581337	0.309435		1.95787	-2.94659	-4.14532	-3.04181	-4.01837	-3.59601	-3.77423	-3.77911	-3.88653	-4.38458	-3.98175	-3.3128	-3.35187	-3.41534	-4.20147	-3.51788	-4.1087		1.95787	0.235697	0.164134	0.31913	-0.0554503	0.0627129	0.103727	0.360282	0.08217	0.181148	0.107355	0.403115	0.214497
		2.01787	0.535433	0.429342	0.286758	0.674041	-0.0901229	0.315218	0.329172	0.215542	-0.0414314	0.485138	0.463307	0.316061	0.25335	0.364047	0.204445		2.01787	-2.971	-3.98663	-3.15655	-3.87432	-3.39581	-4.18438	-4.17462	-4.24297	-4.38702	-3.96465	-3.21514	-3.2835	-3.27129	-4.07208	-3.54473	-3.87188		2.01787	0.130717	-0.0507157	0.28006	-0.0505703	0.170133	0.118377	0.484792	-0.10094	0.254398	0.275805	0.386025	0.434217
		2.07787	0.359653	0.219382	0.257468	0.454311	-0.0364129	0.361608	0.146062	0.208212	0.217359	0.226348	0.343677	0.684711	0.22161	0.478797	0.514505		2.07787	-3.03692	-3.90118	-3.51544	-3.64972	-3.1419	-4.06231	-3.91827	-3.90606	-4.13556	-3.95733	-2.63897	-3.15167	-3.3836	-4.41876	-3.8377	-4.08429		2.07787	0.184427	0.164134	0.45096	0.0568497	0.214073	0.115937	0.218682	-0.13756	0.156738	0.190355	0.244425	0.370747
		2.13787	0.464633	0.282852	0.350238	0.368861	-0.0876829	0.283478	0.207102	0.318082	0.310129	0.692658	0.202077	0.557761	0.29485	0.405557	0.375345		2.13787	-3.00702	-3.76873	-3.25848	-4.05438	-3.43182	-4.1325	-3.96649	-3.85418	-4.45477	-3.737	-2.91912	-3.3537	-3.35858	-3.91522	-4.01776	-3.96405		2.13787	0.164897	0.117744	0.14335	-0.0115103	0.216523	0.176967	0.352962	0.03822	0.132328	0.00481457	0.185825	0.324357
		2.19787	0.554963	0.321922	0.245258	0.405481	-0.243933	0.451938	0.480542	0.354702	0.148999	0.455848	0.416927	0.750631	0.34368	0.102817	0.245955		2.19787	-2.97039	-4.13006	-3.19745	-3.59051	-3.31219	-4.01287	-3.85174	-3.80291	-4.44256	-4.00067	-3.14129	-3.37811	-3.18036	-4.29364	-3.63446	-4.23504		2.19787	0.330917	0.161694	0.29227	-0.0530103	0.270233	0.142787	0.274832	-0.05943	-0.00195171	0.600515	0.210245	0.336567
		2.25787	0.401163	0.360982	0.281878	0.505581	-0.241493	0.376258	0.531812	0.344932	0.166089	0.282508	0.431567	0.433241	0.15569	0.364047	0.263045		2.25787	-3.03875	-3.86395	-2.96063	-3.65643	-3.3366	-4.0617	-3.83221	-3.87127	-4.3742	-3.9616	-2.7409	-3.52459	-3.48065	-3.96405	-3.72723	-3.80291		2.25787	0.238137	0.186104	0.43143	-0.0408103	0.0846829	0.303917	0.306572	0.1725	0.0273483	0.300225	0.334755	0.302387
		2.31787	0.420693	0.194962	0.306288	0.288291	-0.0901229	0.400668	0.319402	0.213102	0.400459	0.524208	0.524347	0.547991	0.25579	0.605747	0.370465		2.31787	-3.09918	-4.07574	-3.14068	-3.57037	-3.23834	-4.13678	-3.6192	-4.05621	-4.28326	-3.88775	-3.1773	-3.28961	-3.46295	-4.16119	-3.60211	-3.80963		2.31787	0.233257	0.103094	0.34842	-0.14823	0.343473	0.120817	0.289482	-0.05943	-0.0166017	0.109795	0.556925	0.197407
		2.37787	0.603793	0.143692	0.323378	0.603241	-0.160923	0.298128	0.126532	0.186242	0.539619	0.262978	0.329037	0.406391	0.22649	0.520297	0.482775		2.37787	-2.71589	-3.77546	-3.01374	-3.9195	-3.30426	-4.18317	-3.95124	-4.08551	-4.35163	-4.12946	-3.11628	-3.40436	-3.43366	-4.08063	-3.81208	-4.12214		2.37787	0.0599166	0.344794	0.29715	0.0934697	0.138393	0.0109469	0.245532	-0.04722	-0.0532217	0.283135	0.498325	0.231587
		2.43787	0.359653	0.412252	0.257468	0.547081	-0.124303	0.273718	0.546452	0.169152	0.212469	0.370398	0.263117	0.457661	0.25091	0.417757	0.429055		2.43787	-2.84772	-3.74372	-3.21149	-3.68268	-3.19684	-3.86823	-3.8487	-3.80719	-4.66168	-3.54596	-2.70368	-3.53131	-3.38239	-4.03668	-3.72174	-4.09284		2.43787	0.350447	0.0811243	0.34598	-0.0969603	0.384973	0.140347	0.321222	-0.06187	0.0859383	0.00237457	0.205355	0.409807
		2.49787	0.288853	0.155902	0.513808	0.468961	-0.180453	0.420198	0.0996823	0.115442	0.302799	0.472938	0.443777	0.621231	0.39251	0.376257	0.0921451		2.49787	-2.97222	-3.89751	-2.98443	-3.86334	-3.16509	-3.99273	-3.72906	-3.90972	-3.92681	-3.82916	-2.92339	-3.42388	-3.14068	-3.9732	-3.79742	-3.97564		2.49787	0.264997	0.186104	0.3826	0.0226697	0.238493	0.00850686	0.372492	-0.16441	0.0322283	0.175715	0.251745	0.385397
		2.55787	0.252233	0.326802	0.504048	0.483611	-0.0876829	0.324988	0.363352	0.364462	0.283269	0.353308	0.326587	0.374651	0.14348	0.388467	0.346055		2.55787	-2.91364	-4.13922	-3.29205	-3.83161	-3.21881	-4.12946	-3.99762	-3.65827	-4.16608	-3.98297	-3.00641	-3.17975	-3.50934	-4.04157	-3.56549	-3.95856		2.55787	0.140487	0.249584	0.42411	-0.0115103	0.233613	0.386927	0.250422	0.04311	0.166508	0.270925	0.346955	0.441547
		2.61787	0.345003	0.546532	0.455218	0.508021	-0.185343	0.227328	0.429272	0.305872	0.422429	0.289828	0.512137	0.504041	0.33391	0.417757	0.387555		2.61787	-3.05829	-3.97382	-3.25116	-3.9079	-3.37079	-4.34247	-3.49042	-3.92011	-4.34491	-3.78583	-3.02167	-3.29511	-3.69794	-4.38398	-3.59296	-3.86151		2.61787	0.123397	0.183664	0.57303	-0.0115103	0.214073	0.101287	0.499442	-0.09117	0.215328	0.0927046	0.305455	0.146137
		2.67787	0.425573	0.390282	0.223288	0.471401	-0.163363	0.447058	0.356022	0.125212	0.419989	0.238558	0.643977	0.687151	0.42181	0.449497	0.148295		2.67787	-2.77447	-3.70709	-3.19195	-3.77057	-3.55084	-3.95367	-3.85602	-3.72662	-4.08795	-3.87311	-2.90875	-3.06012	-3.29449	-3.93658	-3.28717	-3.86578		2.67787	0.257677	0.190984	0.32645	-0.1409	0.177453	0.191617	0.562922	-0.07896	0.249508	0.143975	0.315225	0.409807
		2.73787	0.511023	0.334122	0.599258	0.449431	-0.114533	0.447058	0.509832	0.227752	0.390689	0.365508	0.246027	0.294081	0.26067	0.439727	0.646345		2.73787	-2.99176	-3.93903	-3.3067	-3.63141	-3.27741	-4.04157	-3.61188	-3.7193	-4.18561	-3.90485	-3.1944	-2.88678	-3.30182	-4.23932	-3.89264	-3.98053		2.73787	0.0599166	0.264234	0.54862	0.1008	0.267793	0.194057	0.355402	-0.0399	0.0761683	0.190355	0.249305	0.409807
		2.79787	0.369423	0.763812	0.469868	0.542201	-0.124303	0.520298	0.434152	0.237512	0.300359	0.377718	0.597587	0.264791	0.23626	0.393347	0.402205		2.79787	-2.67926	-3.82184	-3.13336	-3.57526	-3.16754	-3.98542	-3.88776	-3.78766	-4.04645	-3.69245	-2.5279	-3.10651	-3.30426	-4.12213	-3.49958	-3.94147		2.79787	0.106307	0.0786843	0.60477	-0.10184	0.321503	0.125697	0.406672	-0.14244	0.166508	0.156185	0.273715	0.265767
		2.85787	0.330353	0.207172	0.408828	0.544641	-0.214633	0.212678	0.343822	0.271692	0.473699	0.526648	0.419367	0.538221	0.36565	0.620397	0.455915		2.85787	-3.0119	-3.95673	-2.97772	-3.64178	-3.14618	-3.91034	-3.78827	-3.73944	-4.24969	-3.61249	-2.40887	-3.26825	-3.27313	-3.93964	-3.67108	-4.00311		2.85787	0.240587	0.278874	0.29471	-0.0163903	0.399623	0.101287	0.536062	-0.10094	0.144528	0.163505	0.134555	0.324357
		2.91787	0.428013	0.509902	0.464988	0.464081	-0.0632629	0.381138	0.324292	0.249722	0.195379	0.358188	0.407157	0.445451	0.07513	0.290807	0.336285		2.91787	-2.93438	-3.87677	-2.84649	-3.90362	-3.35186	-3.81329	-3.83282	-3.89142	-4.28692	-3.63751	-2.94171	-2.98077	-3.2005	-4.20636	-3.48614	-3.95489		2.91787	0.211287	0.164134	0.46073	-0.0579003	0.0944529	0.213587	0.374932	-0.06187	0.183598	0.190355	0.266395	0.441547
		2.97787	0.235143	0.390282	0.565078	0.703331	-0.248813	0.312778	0.273022	0.337612	0.224679	0.448518	0.302177	0.350241	0.17034	0.581337	0.236185		2.97787	-2.70916	-3.71502	-3.07049	-3.6076	-3.39276	-3.99334	-3.81756	-4.00311	-3.98602	-3.65155	-2.60662	-2.98016	-3.39276	-4.00555	-3.3952	-3.61493		2.97787	0.208847	0.144604	0.17264	-0.11893	0.338593	0.203827	0.460382	-0.05699	0.320308	0.263605	0.332315	0.590467
		3.03787	0.318153	0.487932	0.333148	0.669151	-0.287873	0.239538	0.397532	0.271692	0.190499	0.284948	0.451107	0.504041	0.33636	0.383577	0.348495		3.03787	-2.56146	-3.79681	-2.91546	-3.56487	-3.44525	-3.93109	-3.80902	-3.66009	-4.45599	-3.5722	-2.94964	-3.37445	-3.34271	-4.17278	-3.82855	-4.02874		3.03787	0.243027	0.335034	0.512	-0.17997	0.243373	0.128137	0.296802	0.03334	0.137208	0.0609646	0.305455	0.575827
		3.09787	0.303503	0.314592	0.340468	0.415251	-0.219513	0.466588	0.329172	0.288782	0.131909	0.336218	0.477957	0.416151	0.39007	0.400667	0.702495		3.09787	-2.61945	-3.93781	-2.68048	-3.69122	-3.02228	-3.88654	-3.50079	-3.68146	-4.42853	-3.69122	-2.65851	-3.22492	-3.14923	-4.00617	-3.27863	-3.7962		3.09787	0.194197	0.0640343	0.30692	-0.0896303	0.196983	0.181847	0.399342	-0.08629	0.208008	0.158625	0.273715	0.424457
		3.15787	0.401163	0.382952	0.472308	0.529991	-0.195103	0.198038	0.299872	0.420622	0.319889	0.599888	0.275317	0.501601	0.23138	0.713167	0.306985		3.15787	-2.85748	-4.06597	-3.19439	-3.76324	-3.46539	-3.70464	-3.64605	-3.71441	-3.95123	-3.98541	-2.95757	-3.21148	-3.419	-3.93902	-3.6192	-4.14898		3.15787	0.225937	0.188544	0.241	-0.16288	0.233613	0.218467	0.142992	-0.23033	0.0761683	0.0951446	0.356725	0.363417
		3.21787	0.330353	0.356102	0.430808	0.454311	0.0246271	0.422638	0.231512	0.315642	0.229559	0.304478	0.580497	0.540671	0.25823	0.547157	0.463235		3.21787	-2.47296	-3.9378	-3.12969	-3.37139	-3.30303	-4.21856	-3.53985	-3.70342	-4.2796	-3.60333	-2.76104	-3.08819	-3.49591	-4.33087	-3.29571	-4.19171		3.21787	0.103867	0.264234	0.46805	-0.16776	0.411833	0.169647	0.428642	-0.11803	0.205568	0.187915	0.364045	0.436657
		3.27787	0.410923	0.446432	0.599258	0.764371	-0.165803	0.493448	0.321842	0.403532	0.283269	0.343538	0.656177	0.350241	0.16057	0.515417	0.541365		3.27787	-2.90203	-3.94207	-2.89227	-3.47576	-3.33416	-3.97137	-3.19256	-3.53924	-4.34979	-3.83709	-2.86785	-3.23162	-3.44647	-3.92254	-3.53924	-3.97869		3.27787	0.142927	0.254464	0.45829	0.0959097	0.370323	0.0866369	0.277272	-0.10094	0.0908183	0.336845	0.285925	0.629537
		3.33788	0.747843	0.402482	0.489398	0.566611	-0.151163	0.556918	0.399972	0.408412	0.529859	0.399688	0.512137	0.831191	0.4389	0.486117	0.416855		3.33788	-3.08941	-3.7901	-2.79644	-3.65582	-3.29937	-3.89264	-3.69488	-3.59234	-4.12213	-3.5191	-2.56939	-3.12603	-3.26275	-4.03424	-3.59478	-3.99029		3.33788	0.318707	0.0225343	0.37528	-0.15311	0.367883	0.135467	0.479912	-0.06431	0.212888	0.183035	0.234655	0.385397
		3.39788	0.240023	0.536762	0.560198	0.652061	-0.160923	0.249298	0.370672	0.484092	0.405339	0.363068	0.558527	0.687151	0.39739	0.512977	0.448595		3.39788	-2.90387	-3.94391	-2.81354	-3.63874	-3.10163	-4.1026	-3.73395	-3.61432	-4.19782	-3.60944	-2.96979	-3.31403	-3.24079	-4.07819	-3.35065	-3.7901		3.39788	0.216167	0.129954	0.21659	-0.0969603	0.323943	0.0719869	0.265072	-0.00572	0.0371083	0.224535	0.405555	0.380507
		3.45788	0.515903	0.644182	0.496718	0.542201	-0.170693	0.324988	0.412182	0.159392	0.344309	0.328888	0.292407	0.699361	0.35833	0.395787	0.219095		3.45788	-3.08942	-3.73883	-2.87457	-3.55328	-3.5777	-4.06842	-3.85602	-3.75104	-4.2735	-3.63385	-2.80865	-3.12848	-3.18219	-3.86334	-3.42389	-3.96344		3.45788	0.213727	0.398504	0.3118	-0.0627803	0.272673	0.174527	0.409112	0.01137	0.166508	0.373465	0.359165	0.551407
		3.51788	0.493933	0.343892	0.518698	0.417691	-0.261023	0.420198	0.246162	0.381552	0.393139	0.321568	0.353447	0.716451	0.02386	0.527627	0.512065		3.51788	-2.78607	-3.83343	-2.90326	-3.48187	-3.4306	-3.88714	-3.44037	-3.49896	-4.57562	-3.8017	-2.77875	-3.25238	-3.29144	-4.08978	-3.44281	-4.13861		3.51788	0.250347	0.444894	0.42899	-0.0115103	0.431363	0.342987	0.372492	-0.13756	0.347168	0.100025	0.469025	0.431777
		3.57788	0.537873	0.441542	0.652968	0.525111	-0.185343	0.598428	0.211982	0.327842	0.346749	0.438758	0.487727	0.467421	0.28753	0.449497	0.453475		3.57788	-2.80255	-4.14777	-3.3006	-3.65949	-3.01007	-4.0672	-3.5838	-3.7132	-4.08917	-3.96955	-2.48761	-3.18341	-3.16632	-3.70587	-3.24933	-3.86456		3.57788	0.418807	0.286204	0.38993	-0.0530103	0.299523	0.299037	0.321222	-0.13511	0.337398	0.248955	0.324985	0.339007
		3.63788	0.398713	0.612442	0.394178	0.439661	-0.170693	0.442178	0.346262	0.349822	0.324779	0.648718	0.617117	0.381971	0.41204	0.259067	0.441265		3.63788	-2.84894	-3.62531	-2.91974	-3.60577	-3.28107	-3.85968	-3.4837	-3.54474	-3.93781	-3.74982	-2.70734	-3.19562	-2.97345	-4.05255	-3.67902	-3.93536		3.63788	0.225937	0.273994	0.33133	-0.0310403	0.348353	0.0744269	0.431082	-0.07896	0.186038	0.165945	0.434855	0.429337
		3.69788	0.479283	0.424452	0.472308	0.505581	-0.173133	0.561798	0.353582	0.113002	0.451729	0.360628	0.441337	0.499161	0.09466	0.400667	0.475445		3.69788	-2.70855	-3.81451	-2.97222	-3.47271	-3.1651	-4.28326	-3.48004	-3.62408	-3.91705	-3.42877	-2.61578	-3.36285	-3.33599	-3.92681	-3.6607	-3.76812		3.69788	0.350447	0.117744	0.512	-0.20438	0.397183	0.394257	0.418872	-0.06431	0.146968	0.270925	0.373815	0.307267
		3.75788	0.559853	0.509902	0.384418	0.549521	-0.195103	0.888948	0.590402	0.625702	0.205149	0.509558	0.499927	0.562641	0.39251	0.508087	0.460795		3.75788	-2.70916	-3.6076	-2.90448	-3.66375	-3.00702	-3.81756	-3.37078	-3.48309	-4.31805	-3.56854	-2.487	-3.02655	-3.49041	-4.12518	-3.3659	-3.99578		3.75788	0.306497	0.291084	0.28739	-0.2117	0.463103	0.281947	0.401782	-0.03013	0.105468	0.290455	0.334755	0.612447
		3.81788	0.388953	0.490372	0.389298	0.468961	-0.165803	0.439728	0.253482	0.354702	0.456609	0.595008	0.431567	0.491841	0.28997	0.390907	0.556015		3.81788	-2.78302	-4.11359	-2.96612	-3.31769	-3.59112	-3.9671	-3.74737	-3.76935	-3.91583	-3.784	-2.64142	-3.09308	-3.26153	-3.98175	-3.46173	-4.0965		3.81788	0.284527	0.115304	0.4119	-0.16288	0.446013	0.150107	0.277272	-0.13023	0.100588	0.258715	0.417765	0.280407
		3.87788	0.352333	0.531882	0.526018	0.515341	-0.0559429	0.490998	0.509832	0.266812	0.520089	0.604768	0.600027	0.594381	0.3095	0.566687	0.429055		3.87788	-2.92645	-3.81268	-2.94598	-3.76873	-3.195	-3.92254	-3.37567	-3.72479	-4.24481	-3.57098	-2.99725	-2.94842	-3.13397	-4.03729	-3.34393	-3.84198		3.87788	0.189317	0.227614	0.18485	-0.0725403	0.233613	0.113487	0.379812	-0.20836	0.0566383	0.368585	0.300575	0.526997
		3.93788	0.581823	0.295062	0.489398	0.346891	-0.0364129	0.417758	0.575752	0.579312	0.366279	0.614538	0.551197	0.462541	0.14348	0.366487	0.524275		3.93788	-2.89715	-3.7077	-2.76776	-3.70282	-3.17059	-3.92742	-3.62957	-3.83221	-4.26678	-3.78338	-2.89959	-2.7824	-3.17791	-4.12762	-3.94696	-4.07147		3.93788	0.401717	0.381414	0.45829	0.0470797	0.270233	0.189177	0.352962	0.04555	0.0761683	0.219655	0.400675	0.541647
		3.99788	0.342563	0.578262	0.394178	0.674041	-0.0852429	0.383578	0.441472	0.298552	0.341869	0.385048	0.521907	0.396621	0.23626	0.486117	0.563335		3.99788	-2.38202	-3.58563	-2.95575	-3.63202	-3.383	-3.79559	-3.69305	-3.48554	-4.25702	-3.47821	-2.20868	-3.06561	-3.01679	-3.77362	-3.26581	-3.71259		3.99788	0.269877	0.247144	0.67801	-0.17997	0.192103	0.157437	0.313892	-0.0399	0.210448	0.229425	0.461705	0.495257
		4.05788	0.601353	0.583152	0.628558	0.647181	-0.231723	0.334748	0.378002	0.427942	0.363839	0.426548	0.722097	0.655411	0.3803	0.422637	0.419295		4.05788	-2.7409	-3.9079	-2.68963	-3.51727	-3.34637	-4.03729	-3.56122	-3.56366	-4.3327	-3.79559	-2.66034	-3.04852	-3.09491	-3.94208	-3.5246	-3.74432		4.05788	0.426127	0.315504	0.32157	0.0470797	0.106653	0.150107	0.543392	-0.06676	0.120118	0.195245	0.405555	0.419577
		4.11788	0.637973	0.534322	0.538228	0.473841	-0.192663	0.661898	0.544012	0.418182	0.424869	0.441198	0.365657	0.294081	0.41692	0.390907	0.292345		4.11788	-2.56268	-4.03485	-2.86298	-3.59784	-2.98016	-3.95184	-3.68573	-3.52216	-4.22284	-3.91034	-2.83856	-3.112	-3.21698	-4.15936	-3.67108	-3.94696		4.11788	0.177107	0.286204	0.58524	-0.15555	0.380093	0.318567	0.472582	-0.10582	0.120118	0.290455	0.315225	0.280407
		4.17788	0.428013	0.522112	0.389298	0.610561	-0.187783	0.400668	0.426822	0.398642	0.0757486	0.514438	0.543877	0.672501	0.26311	0.364047	0.426615		4.17788	-3.00641	-3.55328	-3.13824	-3.64606	-3.4068	-3.99029	-3.66315	-3.65826	-4.1441	-3.49713	-2.33502	-3.02594	-2.93316	-4.14654	-3.76568	-3.79986		4.17788	0.257677	0.283764	0.66092	-0.0798703	0.336143	0.223357	0.282152	-0.09849	-0.0556617	0.434505	0.373815	0.407367
		4.23788	0.513463	0.602682	0.562638	0.722861	0.0148571	0.605748	0.485422	0.418182	0.297919	0.548618	0.712337	0.567521	0.30462	0.598427	0.299665		4.23788	-2.65729	-3.76568	-3.00885	-3.52643	-3.00641	-3.93658	-3.9732	-3.58502	-4.21734	-3.68512	-2.67193	-3.13824	-2.97955	-3.99274	-3.46295	-3.75104		4.23788	0.247907	0.237374	0.23368	0.0251097	0.323943	0.318567	0.487232	-0.02525	0.229978	0.202565	0.217565	0.241347
		4.29788	0.479283	0.539202	0.735978	0.634971	-0.160923	0.642368	0.273022	0.403532	0.439519	0.538848	0.409597	0.633441	0.25091	0.354287	0.482775		4.29788	-2.60357	-3.90484	-2.76959	-3.50689	-3.16509	-3.85845	-3.59722	-3.42632	-4.36871	-3.71685	-2.88677	-3.06255	-3.12115	-3.91461	-3.62164	-3.73638		4.29788	0.135607	0.217844	0.58768	-0.0530103	0.104213	0.313687	0.426202	-0.06676	0.122558	0.288015	0.339635	0.292617
		4.35788	0.569613	0.453752	0.623678	0.476281	-0.0950029	0.620398	0.282782	0.327842	0.520089	0.426548	0.499927	0.623671	0.15325	0.617957	0.436385		4.35788	-2.81292	-3.80169	-2.86419	-3.5014	-3.29388	-3.88958	-3.94574	-3.75775	-4.31439	-3.58929	-2.78118	-2.94476	-3.09368	-3.94574	-3.23773	-3.91644		4.35788	0.223497	0.261784	0.15067	0.0788197	0.179893	0.157437	0.497002	0.06996	0.203128	0.0853746	0.412875	0.485487
		4.41788	0.764923	0.544082	0.425918	0.674041	-0.146273	0.442178	0.365792	0.188682	0.300359	0.692658	0.441337	0.635881	0.28753	0.525177	0.516945		4.41788	-2.62432	-3.68145	-2.6878	-3.33966	-3.17852	-3.98419	-3.52032	-3.57403	-4.28204	-3.57159	-2.73907	-2.79278	-2.93194	-3.98175	-3.36651	-3.68145		4.41788	0.181987	0.269114	0.26297	-0.13114	0.175013	0.259977	0.257742	-0.13023	0.115238	0.336845	0.212685	0.448867
		4.47788	0.596473	0.529442	0.413718	0.583701	-0.129183	0.412878	0.316962	0.381552	0.263739	0.419228	0.629327	0.626121	0.53899	0.263947	0.470565		4.47788	-3.10834	-3.6723	-2.84955	-3.289	-3.17182	-3.97016	-3.64057	-3.68207	-4.22894	-3.44281	-2.65668	-2.77387	-3.06928	-4.01898	-3.40375	-3.85541		4.47788	0.264997	0.107984	0.42899	-0.0701003	0.0822429	0.113487	0.548272	0.03822	0.107908	0.275805	0.644815	0.351217
		4.53788	0.503693	0.688132	0.357558	0.620331	-0.0583829	0.520298	0.407292	0.479212	0.607979	0.536408	0.531667	0.716451	0.3095	0.769317	0.504745		4.53788	-2.7879	-3.98175	-2.73175	-3.64972	-3.35919	-3.97198	-3.41534	-3.63751	-4.29425	-3.81818	-2.70245	-3.21271	-3.12482	-3.91095	-3.28595	-3.88653		4.53788	0.326037	0.203194	0.39237	-0.0481303	0.194543	0.0646669	0.697192	-0.06676	0.0883783	0.168385	0.429965	0.526997
		4.59788	0.618443	0.575822	0.506488	0.508021	0.00264714	0.386018	0.758862	0.366912	0.315009	0.519318	0.426687	0.721331	0.25091	0.617957	0.631695		4.59788	-2.62188	-3.88897	-2.81231	-3.61553	-3.12237	-3.867	-3.90118	-3.53008	-3.99151	-3.94024	-2.52178	-3.1419	-2.99542	-4.04278	-3.33233	-4.03057		4.59788	0.301617	0.220284	0.53397	-0.0871903	0.157923	0.133027	0.536062	-0.11803	0.325198	0.207445	0.339635	0.382947
		4.65788	0.459753	0.312152	0.406388	0.395721	-0.0266429	0.415318	0.365792	0.449912	0.378489	0.499788	0.353447	0.709121	0.20208	0.759557	0.411965		4.65788	-2.27033	-3.71564	-2.72687	-3.49103	-3.08332	-3.6131	-3.71564	-3.35187	-4.06232	-3.6131	-2.49738	-2.84406	-3.29084	-3.87677	-3.64972	-4.00128		4.65788	0.369977	0.151924	0.51444	-0.0603403	0.277553	0.350307	0.399342	-0.19859	0.195798	0.302665	0.388465	0.463517
		4.71788	0.625763	0.387832	0.394178	0.586151	-0.0559429	0.486118	0.180242	0.217982	0.222239	0.460728	0.463307	0.645651	0.44378	0.486117	0.370465		4.71788	-2.75556	-3.67352	-2.95087	-3.35614	-2.92157	-3.7956	-3.69061	-3.77606	-4.04706	-3.58075	-2.23065	-3.13397	-3.0412	-3.52948	-3.26093	-3.60517		4.71788	0.130717	0.352124	0.48758	-0.11161	0.304413	0.377167	0.494562	-0.10094	0.293458	0.246515	0.305455	0.509907
		4.77788	0.501253	0.404922	0.433248	0.549521	-0.00223286	0.539828	0.614812	0.305872	0.356519	0.392368	0.485287	0.840961	0.36809	0.547157	0.560895		4.77788	-2.64507	-3.71929	-3.05767	-3.53619	-3.11138	-3.92681	-3.6021	-3.50445	-4.23443	-3.55572	-2.34722	-3.41656	-3.23833	-3.85113	-3.58501	-3.56304		4.77788	0.260117	0.464424	0.29227	-0.11649	0.262903	0.142787	0.501882	-0.02769	0.0273483	0.390555	0.466585	0.463517
		4.83788	0.452423	0.480612	0.838518	0.688681	-0.0852429	0.427528	0.475652	0.618372	0.349189	0.575478	0.514577	0.745741	0.23138	0.869417	0.260605		4.83788	-2.36248	-3.6076	-2.73358	-3.47332	-3.13885	-4.13006	-3.47332	-3.54901	-4.33514	-3.71258	-2.52117	-3.00946	-2.97039	-3.59783	-3.24383	-3.77606		4.83788	0.228377	0.457104	0.34598	-0.11161	0.433803	0.137907	0.318782	-0.01549	0.129878	0.336845	0.473915	0.387837
		4.89788	0.408483	0.568502	0.535788	0.698451	0.00997714	0.471468	0.434152	0.430382	0.378489	0.731728	0.429127	0.577291	0.24847	0.605747	0.497415		4.89788	-2.58404	-3.85846	-2.89898	-3.59479	-3.07477	-3.91705	-3.44342	-3.57037	-4.11481	-3.23346	-2.41559	-3.06256	-3.03815	-3.88775	-3.35309	-3.69732		4.89788	0.225937	0.188544	0.39725	-0.0652203	0.233613	0.218467	0.521412	-0.13511	0.142088	0.461355	0.432405	0.390277
		4.95788	0.523233	0.622212	0.474748	0.473841	-0.116983	0.461708	0.590402	0.435272	0.502999	0.460728	0.477957	0.814101	0.32903	0.471467	0.441265		4.95788	-2.29656	-3.5368	-2.59197	-3.55145	-3.19012	-3.90057	-3.61492	-3.45379	-4.21795	-3.95428	-2.1867	-3.12664	-2.79217	-3.96404	-3.43914	-3.89569		4.95788	0.367537	0.144604	0.49735	-0.0310403	0.345913	0.157437	0.470142	0.00649	0.293458	0.380785	0.395785	0.400037
		5.01788	0.628213	0.392722	0.569968	0.720421	0.161337	0.500768	0.519602	0.330292	0.581119	0.407018	0.631767	0.792131	0.58538	0.576447	0.446145		5.01788	-2.43756	-3.69733	-2.66461	-3.32868	-2.88922	-3.69244	-3.63629	-3.3775	-4.21735	-3.68268	-2.43756	-2.93805	-3.02838	-3.97809	-3.4776	-3.77545		5.01788	0.387067	0.320384	0.60477	0.0177897	0.316613	0.262417	0.660572	-0.06431	0.122558	0.209895	0.578895	0.544087
		5.07788	0.606233	0.622212	0.445448	0.698451	-0.00467286	0.698518	0.407292	0.396202	0.400459	0.411898	0.412037	0.706681	0.37298	0.571567	0.648785		5.07788	-2.42596	-3.54413	-3.00213	-3.37079	-2.93622	-3.9079	-3.40008	-3.39764	-4.28387	-3.48797	-2.46502	-2.82147	-2.96063	-3.9201	-3.05829	-3.81024		5.07788	0.189317	0.276434	0.46317	0.0812597	0.397183	0.172087	0.418872	-0.03258	0.168948	0.505305	0.339635	0.588027
		5.13788	0.415803	0.495262	0.601698	0.659391	0.185757	0.505648	0.368232	0.396202	0.234439	0.604768	0.495047	0.655411	0.26311	0.666787	0.358255		5.13788	-2.70612	-3.73151	-2.45221	-3.35797	-2.86481	-3.7608	-3.12848	-3.66071	-4.31012	-3.60455	-2.39362	-2.69391	-3.30426	-3.96344	-3.39703	-3.65338		5.13788	0.133157	0.232494	0.5535	-0.0237203	0.211633	0.181847	0.377372	-0.0692	0.0956983	0.417415	0.390905	0.519667
		5.19788	0.557413	0.583152	0.526018	0.466521	0.00997714	0.437288	0.211982	0.130092	0.456609	0.521758	0.429127	0.670061	0.27044	0.512977	0.563335		5.19788	-2.84039	-3.77057	-2.71344	-3.28229	-2.97223	-3.95123	-3.54596	-3.4776	-4.04645	-3.72418	-2.57184	-3.07965	-3.04791	-3.85846	-3.37018	-3.84625		5.19788	0.291857	0.230054	0.27762	0.00313971	0.233613	0.333217	0.516532	-0.08385	0.200688	0.485775	0.581335	0.924947
		5.25788	0.603793	0.563612	0.443008	0.642301	0.207727	0.505648	0.495182	0.330292	0.476139	0.431428	0.641537	0.435691	0.27532	0.554477	0.380235		5.25788	-2.6347	-3.64056	-2.77142	-3.65521	-3.25238	-3.61859	-3.68939	-3.64056	-3.93353	-3.35736	-2.62982	-3.16449	-3.06439	-3.86273	-3.4599	-3.72845		5.25788	0.372417	0.293524	0.43143	-0.0212803	0.299523	0.323447	0.328542	-0.1815	0.242188	0.266045	0.456825	0.561177
		5.31788	0.491493	0.722312	0.418598	0.708221	-0.00711286	0.366488	0.380442	0.410852	0.351629	0.502228	0.414477	0.862931	0.41448	0.722937	0.504745		5.31788	-2.99481	-3.48553	-2.87762	-3.23651	-3.19012	-3.737	-3.2951	-3.63202	-4.2619	-3.42938	-2.72626	-2.95086	-2.99481	-3.59051	-3.76874	-3.75897		5.31788	0.286967	0.381414	0.44608	0.00801971	0.214073	0.330777	0.460382	0.0016	0.190918	0.273365	0.405555	0.351217
		5.37788	0.545203	0.666152	0.650528	0.608121	-0.0217629	0.481238	0.597722	0.188682	0.444409	0.458288	0.436457	0.352681	0.28509	0.788857	0.700055		5.37788	-2.7879	-3.56427	-2.66339	-3.70587	-2.888	-3.6546	-3.74249	-3.72052	-4.15997	-3.83526	-2.42169	-3.23712	-3.00763	-3.95245	-3.37872	-3.72052		5.37788	0.521347	0.364324	0.56571	-0.0456903	0.297083	0.372277	0.660572	-0.06187	0.107908	0.395435	0.547155	0.531877
		5.43788	0.540323	0.656392	0.699358	0.752161	0.239467	0.632608	0.368232	0.366912	0.351629	0.643838	0.416927	0.799451	0.4096	0.625277	0.597515		5.43788	-2.61334	-3.76813	-2.75495	-3.38239	-3.13825	-3.72174	-3.55573	-3.53131	-4.23932	-3.5484	-2.65485	-3.0235	-3.13336	-3.77057	-3.16266	-3.88043		5.43788	0.260117	0.278874	0.52176	-0.0163903	0.634003	0.162317	0.523852	-0.06431	0.232418	0.380785	0.710725	0.490377
		5.49788	0.672153	0.629532	0.526018	0.625211	0.0588071	0.542268	0.407292	0.315642	0.380929	0.885528	0.707447	0.696921	0.42425	0.845007	0.717145		5.49788	-2.73907	-3.31524	-2.91973	-3.58135	-2.96123	-3.79864	-3.09063	-3.6253	-4.03301	-3.73516	-2.52666	-2.98321	-2.90508	-3.70586	-3.12969	-3.97686		5.49788	0.326037	0.247144	0.512	-0.0261603	0.231163	0.257537	0.274832	-0.12779	0.0810583	0.214775	0.447055	0.776017
		5.55788	0.559853	0.656392	0.513808	0.686241	0.193077	0.459268	0.292552	0.364462	0.737369	0.646278	0.509697	0.621231	0.27532	0.818147	0.509625		5.55788	-2.64081	-3.79315	-2.63837	-3.36347	-3.1828	-3.61981	-3.45136	-3.42694	-4.10077	-3.91034	-2.40888	-3.04608	-3.28046	-3.9787	-3.24384	-3.77362		5.55788	0.719097	0.183664	0.63651	0.0519697	0.328823	0.0768669	0.213802	-0.06431	0.154298	0.290455	0.493445	0.712537
		5.61788	0.574503	0.766252	0.320938	0.840051	-0.0535029	0.351838	0.482982	0.530482	0.302799	0.509558	0.595147	0.667621	0.60247	0.764437	0.675645		5.61788	-2.51813	-3.61432	-2.90387	-3.336	-2.96247	-3.88043	-3.31403	-3.54108	-4.13434	-3.44831	-2.13239	-3.10163	-2.67194	-3.70465	-3.21149	-3.68756		5.61788	0.348007	0.273994	0.34598	-0.0286003	0.267793	0.152557	0.423762	-0.00572	0.132328	0.0658446	0.532505	0.507467
		5.67788	0.774693	0.526992	0.501608	0.600791	0.129607	0.593538	0.524482	0.359582	0.361399	0.448518	0.453547	0.828751	0.36565	0.500767	0.678085		5.67788	-2.44854	-3.63507	-2.86114	-3.22247	-3.07354	-3.89874	-3.54717	-3.73028	-3.99151	-3.39825	-2.45587	-3.20294	-3.16143	-3.75469	-3.31036	-3.88897		5.67788	0.262557	0.239814	0.61698	0.0202297	0.387413	0.284387	0.523852	-0.04967	0.259278	0.395435	0.608185	0.509907
		5.73788	0.537873	0.483052	0.538228	0.683801	0.0539171	0.637488	0.443912	0.540252	0.493229	0.746368	0.729427	0.650531	0.49993	0.566687	0.534035		5.73788	-2.52423	-3.82794	-2.55841	-3.41535	-2.8172	-3.66437	-3.43976	-3.70099	-3.95734	-3.84748	-2.01154	-2.78546	-3.07355	-3.55695	-2.81476	-3.67414		5.73788	0.352887	0.344794	0.30204	-0.0432503	0.272673	0.411347	0.670342	-0.09849	0.239748	0.559015	0.554475	0.529437
		5.79788	0.720983	0.505022	0.589498	0.681361	0.102747	0.459268	0.424382	0.498742	0.410229	0.707308	0.590267	0.472311	0.32415	0.637487	0.658555		5.79788	-2.40277	-3.56732	-2.82758	-3.72357	-3.06195	-3.70648	-3.47943	-3.26459	-3.87494	-3.33539	-2.20746	-2.88129	-3.1181	-3.85052	-3.54291	-3.97992		5.79788	0.399277	0.376534	0.54618	-0.0310403	0.319053	0.350307	0.340752	0.06996	0.122558	0.280695	0.422645	0.600237
		5.85788	0.752723	0.573382	0.516248	0.800991	0.0856571	0.598428	0.461002	0.530482	0.371159	0.756138	0.509697	0.418601	0.30462	0.779087	0.438825		5.85788	-2.61212	-3.98663	-2.81232	-3.4715	-2.95392	-3.91583	-3.42023	-3.66681	-4.20636	-3.3421	-2.35333	-2.92706	-3.04669	-3.67658	-3.16144	-4.11847		5.85788	0.177107	0.386304	0.63651	-0.00663029	0.389863	0.301477	0.450612	0.1017	0.315428	0.500415	0.342075	0.480607
		5.91788	0.591593	0.541642	0.599258	0.586151	-0.0144429	0.661898	0.756412	0.408412	0.532299	0.707308	0.485287	0.670061	0.25823	0.532507	0.455915		5.91788	-2.60297	-3.77485	-2.72504	-3.16449	-3.35981	-3.69428	-3.25483	-3.57709	-4.27289	-3.59174	-2.31	-2.85199	-3.30365	-3.66987	-3.21576	-3.99213		5.91788	0.291857	0.486394	0.54374	0.0226697	0.192103	0.289277	0.589772	-0.04722	0.271488	0.395435	0.669225	0.602677
		5.97788	0.691683	0.846822	0.582168	0.508021	0.178427	0.591098	0.583072	0.357142	0.349189	0.646278	0.665947	0.694471	0.27532	0.647247	0.468125		5.97788	-2.34235	-3.61921	-2.55964	-3.61921	-3.28473	-3.65094	-3.09919	-3.53864	-4.11481	-3.17731	-2.20319	-2.89655	-3.29694	-4.10993	-3.32868	-3.79499		5.97788	0.272317	0.320384	0.46805	-0.0481303	0.363003	0.198937	0.497002	-0.04967	0.127438	0.478445	0.493445	0.622207
		6.03788	0.752723	0.490372	0.577288	0.632531	0.119837	0.659458	0.700262	0.354702	0.544499	0.558388	0.658617	0.447891	0.50481	0.442177	0.675645		6.03788	-2.51446	-3.78644	-2.60724	-3.67169	-3.11017	-3.88165	-3.53741	-3.42755	-3.86944	-3.54718	-2.47296	-2.78058	-3.15167	-3.7547	-3.40558	-3.87921		6.03788	0.504257	0.418034	0.64627	0.0324397	0.375213	0.0817569	0.501882	0.19936	0.0786083	0.341725	0.478795	0.600237
		6.09788	0.777133	0.712542	0.550428	0.749721	0.212607	0.696078	0.663642	0.332732	0.551829	0.670688	0.380297	0.860491	0.57073	0.630157	0.504745		6.09788	-2.47967	-3.76385	-2.74822	-3.50994	-2.841	-3.73699	-3.49285	-3.54168	-3.91033	-3.66375	-2.57488	-2.82147	-2.92889	-3.83465	-3.2658	-3.89324		6.09788	0.499377	0.132394	0.39969	0.00313971	0.331263	0.299037	0.570242	0.02358	0.161618	0.417415	0.569125	0.309707
		6.15788	0.545203	0.566062	0.704238	0.822961	0.0490371	0.727818	0.402412	0.447472	0.590889	0.480258	0.424247	0.814101	0.34124	0.740027	0.536485		6.15788	-2.58344	-3.61615	-2.55414	-3.38422	-3.23041	-3.79682	-3.27924	-3.92621	-4.25092	-3.22797	-2.1684	-2.72992	-3.14984	-3.7724	-3.40619	-3.96283		6.15788	0.264997	0.315504	0.59256	0.000699714	0.131073	0.362517	0.794852	-0.0814	0.298338	0.319755	0.561805	0.551407
		6.21789	0.554963	0.402482	0.645648	1.04025	0.298057	0.610628	0.419502	0.557342	0.649479	0.846468	0.612237	0.601701	0.27532	0.586217	0.458355		6.21789	-2.67987	-3.54657	-2.88739	-3.55145	-2.86786	-3.87616	-3.33172	-3.5783	-4.40106	-3.67596	-2.71161	-3.05584	-3.00946	-3.75653	-3.2951	-4.07391		6.21789	0.289407	0.183664	0.36795	-0.0701003	0.348353	0.352747	0.714282	0.12123	0.220218	0.388115	0.559365	0.695447
		6.27789	0.767373	0.556292	0.775038	0.617881	0.0636871	0.495888	0.663642	0.654992	0.398019	0.924598	0.668387	0.443011	0.58538	0.859657	0.458355		6.27789	-2.79034	-3.63507	-2.80499	-3.4007	-3.3006	-3.77179	-3.44708	-3.55206	-3.97687	-3.82306	-2.69757	-2.93683	-3.14435	-4.04279	-3.36408	-3.84015		6.27789	0.330917	0.291084	0.50711	-0.0676603	0.365443	0.389367	0.887622	-0.01304	0.0883783	0.356375	0.539835	0.619767
		6.33789	0.699013	0.732072	0.591938	0.779021	0.168667	0.478798	0.526922	0.423062	0.578679	0.665808	0.421807	0.518691	0.39495	0.642367	0.568215		6.33789	-2.46686	-3.41412	-2.90631	-3.3775	-2.95026	-3.68512	-3.58502	-3.41168	-4.22467	-3.41168	-2.30328	-3.04059	-3.29449	-3.95123	-3.01373	-3.81207		6.33789	0.511577	0.222724	0.53885	-0.0359203	0.477753	0.208707	0.506762	0.06996	0.259278	0.392995	0.561805	0.556287
		6.39789	0.491493	0.658832	0.621238	0.925501	0.195517	0.642368	0.578192	0.601282	0.598209	0.751258	0.761157	0.511371	0.36809	0.681427	0.426615		6.39789	-2.15253	-3.39032	-2.59687	-3.37079	-3.04853	-3.74921	-3.19013	-3.30732	-3.93964	-3.78095	-2.55292	-2.94599	-3.22675	-3.41474	-3.15839	-3.69062		6.39789	0.345567	0.483954	0.53153	-0.0359203	0.695033	0.274627	0.536062	-0.0692	0.159178	0.258715	0.361605	0.624647
		6.45789	0.493933	0.461082	0.574848	0.691131	0.146697	0.481238	0.609932	0.574432	0.551829	0.377718	0.570727	0.613911	0.43645	0.901157	0.509625		6.45789	-2.60052	-3.57464	-2.78363	-3.35492	-2.91546	-3.81878	-3.6723	-3.42816	-4.29486	-3.3891	-2.33441	-2.85199	-2.92279	-3.72845	-3.34759	-3.50384		6.45789	0.404157	0.256904	0.51688	-0.00907029	0.394743	0.286827	0.714282	-0.10094	0.276368	0.314875	0.464145	0.671037
		6.51789	0.857703	0.773582	0.611468	0.857141	0.476287	0.495888	0.536692	0.344932	0.410229	0.863558	0.421807	0.784811	0.43157	0.710727	0.526715		6.51789	-2.69513	-3.33966	-2.81231	-3.55694	-2.88311	-3.6961	-3.60089	-3.48614	-3.97442	-3.59356	-2.39483	-2.76837	-2.67071	-3.6131	-3.09063	-4.138		6.51789	0.421247	0.171454	0.44608	-0.00174029	0.563203	0.264857	0.636162	0.01137	0.164058	0.346605	0.461705	0.754047
		6.57789	0.679483	0.546532	0.711568	0.674041	0.439657	1.00858	0.597722	0.449912	0.246649	0.614538	0.592707	0.579731	0.40472	0.669227	0.556015		6.57789	-2.54987	-3.58014	-3.01374	-3.44587	-3.15046	-4.05378	-3.61921	-3.55573	-4.08551	-3.2359	-2.53278	-3.07233	-2.90632	-3.65339	-3.52887	-3.7193		6.57789	0.255227	0.381414	0.59012	0.23019	0.370323	0.357627	0.531182	0.04555	0.278808	0.256275	0.508095	0.407367
		6.63789	0.840613	0.636862	0.682268	0.581261	0.425017	0.693638	0.456122	0.591522	0.483469	0.580358	0.624447	0.501601	0.34612	0.857217	0.602395		6.63789	-2.70001	-3.61554	-2.89532	-3.1297	-3.04181	-4.03058	-3.19073	-3.42511	-4.02325	-3.45929	-2.54864	-2.83185	-3.09796	-3.69611	-3.87921	-3.9378		6.63789	0.369977	0.300854	0.41678	0.13009	0.231163	0.264857	0.567802	0.16762	0.303218	0.412525	0.508095	0.651507
		6.69789	0.594033	0.546532	0.618788	0.473841	0.464077	0.630158	0.700262	0.440152	0.683659	0.529088	0.512137	0.662741	0.4389	0.495887	0.675645		6.69789	-2.39301	-3.97015	-2.16107	-3.06439	-2.86176	-3.47699	-3.34027	-3.44769	-4.08734	-3.7309	-2.32709	-3.05463	-3.05218	-3.84564	-3.36468	-4.00922		6.69789	0.514017	0.276434	0.84159	0.0641697	0.272673	0.374717	0.411552	0.01869	0.198238	0.309985	0.469025	0.680807
		6.75789	0.606233	0.551412	0.486958	0.759491	0.503137	0.703408	0.541572	0.784392	0.747139	0.912388	0.429127	0.799451	0.31682	0.864537	0.678085		6.75789	-2.34967	-3.71442	-2.36676	-3.60211	-2.82575	-3.71198	-3.38727	-3.63629	-4.02692	-3.41168	-2.39606	-3.02838	-2.85016	-3.99762	-3.41657	-3.69		6.75789	0.230817	0.442454	0.38749	0.0470797	0.609583	0.233117	0.460382	-0.03502	0.161618	0.507745	0.437295	0.556287
		6.81789	0.611123	0.766252	0.718888	0.869351	0.422577	0.552038	0.429272	0.545132	0.373609	0.595008	0.416927	0.757951	0.55852	0.593537	0.592635		6.81789	-2.17633	-3.6485	-3.07477	-3.63385	-3.20905	-3.49713	-3.31891	-3.37506	-4.25397	-3.45807	-2.4278	-3.12848	-3.03327	-4.00495	-3.24079	-3.78522		6.81789	0.369977	0.325264	0.47294	0.0153497	0.223843	0.272187	0.643482	0.06508	0.217768	0.344165	0.310335	0.446427
		6.87789	0.784463	0.727192	0.443008	0.620331	0.246787	0.559358	0.573312	0.520712	0.456609	0.609658	0.548757	0.843401	0.3388	0.776647	0.560895		6.87789	-2.62983	-3.68451	-2.68598	-3.32075	-3.32075	-3.87494	-3.53071	-3.53559	-4.01655	-3.4477	-2.50043	-2.80805	-3.08393	-3.75043	-3.25971	-3.88959		6.87789	0.548197	0.332594	0.42167	0.0324397	0.465543	0.328337	0.558032	0.18471	0.142088	0.505305	0.461705	0.507467
		6.93789	0.640413	0.690572	0.753068	0.830291	0.366417	0.412878	0.465892	0.376672	0.578679	0.697548	0.748957	0.596821	0.43645	0.657017	0.597515		6.93789	-2.55048	-3.66132	-2.82147	-2.91913	-2.97772	-3.63446	-3.31952	-3.43915	-4.02264	-3.8371	-1.99628	-2.85809	-3.10956	-3.76141	-3.42694	-3.51727		6.93789	0.535997	0.349684	0.33866	-0.00907029	0.341033	0.460167	0.494562	0.08949	0.134768	0.339285	0.595985	0.500137
		6.99789	0.755163	0.585592	0.635878	0.905971	0.278527	0.678988	0.522042	0.513392	0.564029	0.629188	0.504817	0.633441	0.26311	0.588657	0.695175		6.99789	-2.66278	-3.47088	-2.50164	-3.14373	-2.98748	-3.87371	-3.63934	-3.51727	-4.17157	-3.74676	-2.23553	-2.8825	-3.21942	-3.53924	-3.29022	-4.16912		6.99789	0.326037	0.459544	0.60721	-0.0139503	0.272673	0.301477	0.511652	-0.02769	0.466798	0.432055	0.425085	0.385397
		7.05789	0.801553	0.805312	0.450338	0.974331	0.473837	0.429968	0.629462	0.344932	0.446849	0.692658	0.697687	0.938621	0.56097	0.722937	0.692735		7.05789	-2.747	-3.56243	-2.82513	-3.10345	-3.11322	-3.51117	-3.46722	-3.54779	-4.01165	-3.66742	-2.3222	-2.9179	-3.01312	-3.87738	-3.45745	-3.9262		7.05789	0.269877	0.386304	0.50223	0.0104597	0.626673	0.350307	0.321222	0.0309	0.225098	0.485775	0.483675	0.546527
		7.11789	0.742953	0.998192	0.887348	0.583701	0.200407	0.495888	0.741772	0.559782	0.385809	0.548618	0.656177	0.616351	0.46331	0.537387	0.956405		7.11789	-2.40339	-3.57038	-2.86481	-3.24079	-3.02106	-3.65339	-3.31891	-3.77057	-4.18073	-3.59723	-2.12262	-2.78913	-3.14313	-3.66803	-3.10163	-3.81696		7.11789	0.421247	0.339914	0.36795	0.0373197	0.426483	0.159877	0.631282	0.25063	0.356938	0.226985	0.525185	0.807757
		7.17789	0.782013	0.907852	0.733538	0.896201	0.422577	0.654578	0.429272	0.462122	0.637279	0.519318	0.634207	0.858051	0.60735	0.791297	0.783065		7.17789	-2.40033	-3.32562	-2.4638	-3.36712	-2.87152	-3.79437	-3.20843	-3.47943	-4.04339	-3.09368	-2.22943	-2.96917	-2.73724	-3.75286	-3.23284	-3.87005		7.17789	0.597027	0.486394	0.51688	0.0763797	0.292203	0.220917	0.379812	0.10903	0.327638	0.466235	0.581335	0.649067
		7.23789	0.808873	0.749162	0.740858	0.962121	0.432337	0.683878	0.744212	0.601282	0.317449	0.792758	0.658617	0.792131	0.61223	0.659457	0.436385		7.23789	-2.39544	-3.28411	-2.56634	-3.4721	-2.93011	-3.78948	-3.4013	-3.49163	-4.05316	-3.26702	-2.62982	-2.81048	-3.1596	-3.86517	-3.51361	-3.79437		7.23789	0.406597	0.447334	0.52665	0.1838	0.621793	0.277067	0.418872	0.00405	0.0932583	0.446705	0.561805	0.600237
		7.29789	0.594033	0.663712	0.501608	0.705771	0.498257	0.854768	0.619702	0.425502	0.471259	0.673128	0.700127	0.616351	0.49749	0.708287	0.502305		7.29789	-2.91303	-3.58441	-2.81049	-3.54047	-2.90082	-3.78949	-3.33051	-3.67475	-3.90912	-3.50873	-2.66889	-2.86664	-3.17426	-3.75531	-3.36469	-3.64789		7.29789	0.450547	0.523024	0.77811	0.0299897	0.609583	0.186737	0.575122	0.18715	0.273928	0.515065	0.439735	0.592907
		7.35789	0.996863	0.920062	0.555318	0.842491	0.542197	0.801058	0.592842	0.449912	0.463939	0.809848	0.639087	0.421041	0.24114	0.744907	0.758645		7.35789	-2.35455	-3.53863	-2.85992	-3.38238	-2.95513	-3.72417	-3.45318	-3.61431	-4.14166	-3.37017	-2.26177	-2.76226	-2.88189	-3.79742	-3.53374	-3.74615		7.35789	0.452987	0.278874	0.59012	-0.0652203	0.448453	0.203827	0.623952	0.08705	0.227538	0.439385	0.603305	0.736957
		7.41789	0.760043	0.597792	0.755508	0.796111	0.476287	0.608188	0.651432	0.567102	0.600659	0.751258	0.578057	0.809221	0.3803	0.776647	0.648785		7.41789	-2.60052	-3.63812	-2.79584	-3.2182	-2.86664	-3.78217	-3.44525	-3.79193	-4.00677	-3.58441	-2.52484	-2.82025	-3.20111	-4.05316	-3.5307	-3.66254		7.41789	0.413927	0.259344	0.7537	0.16427	0.272673	0.279507	0.692312	0.13588	0.159178	0.380785	0.532505	0.788227
		7.47789	0.938263	0.800432	0.599258	0.754601	0.564177	0.664338	0.373112	0.479212	0.659249	0.919708	0.258227	0.897111	0.70257	0.671667	0.807475		7.47789	-2.68781	-3.57648	-2.9588	-3.25177	-3.07111	-3.87921	-3.31769	-3.48126	-4.03546	-3.57159	-2.18488	-2.95392	-3.18585	-3.62531	-3.27618	-3.66681		7.47789	0.362657	0.310614	0.79032	0.18869	0.394743	0.176967	0.645922	0.07729	0.181148	0.458915	0.337195	0.671037
		7.53789	0.735633	0.881002	0.579728	0.896201	0.464077	0.957308	0.668522	0.508512	0.493229	0.756138	0.983327	0.845841	0.36077	0.879187	0.858745		7.53789	-2.40765	-3.53802	-2.96917	-3.71869	-3.18402	-3.71136	-3.48919	-3.64544	-3.96771	-3.44525	-2.4638	-3.04242	-3.14984	-3.7016	-3.09857	-3.60394		7.53789	0.255227	0.361884	0.48026	0.10568	0.231163	0.318567	0.648372	0.0602	0.173828	0.505305	0.429965	0.592907
		7.59789	0.730753	0.602682	0.806778	0.996301	0.666717	0.898718	0.553782	0.520712	0.617749	0.592568	0.585377	0.650531	0.2387	0.657017	0.534035		7.59789	-2.42291	-3.67779	-2.28863	-3.44586	-3.42633	-3.82672	-3.50689	-3.28228	-4.09771	-3.30181	-2.02496	-3.12359	-2.94781	-3.87066	-3.31646	-3.419		7.59789	0.499377	0.491284	0.66581	0.0934697	0.497283	0.474817	0.677662	0.16274	0.244628	0.427175	0.749795	0.580707
		7.65789	0.755163	0.663712	0.721328	0.798551	0.454307	0.525178	0.402412	0.479212	0.505439	0.577918	0.714777	0.582171	0.4096	0.688757	0.778185		7.65789	-2.6231	-3.65338	-2.56451	-3.20172	-3.00396	-3.80963	-3.51666	-3.55816	-4.40045	-3.41168	-2.27642	-2.66949	-3.06744	-4.00738	-3.21881	-3.62408		7.65789	0.589707	0.332594	0.46805	0.15451	0.467983	0.186737	0.667902	0.15053	0.205568	0.375905	0.657015	0.646627
		7.71789	0.835733	0.976212	0.814108	0.703331	0.210167	0.591098	0.710032	0.601282	0.703189	0.814728	0.619557	0.797011	0.35345	0.791297	0.831895		7.71789	-2.52179	-3.67169	-2.47052	-3.26153	-3.27374	-3.7669	-3.51544	-3.58136	-4.35772	-3.50811	-2.31671	-3.14434	-3.19806	-3.92315	-3.26153	-3.87677		7.71789	0.199077	0.510814	0.55106	0.36935	0.687713	0.333217	0.489672	0.17739	0.244628	0.371025	0.539835	0.553847
		7.77789	0.613563	0.839492	0.657858	0.715541	0.383507	0.686318	0.619702	0.706262	0.881419	0.660928	0.712337	0.867811	0.58782	0.657017	0.590195		7.77789	-2.42657	-3.31769	-2.74151	-3.28351	-2.88556	-3.79376	-3.46661	-3.57159	-4.01349	-3.48126	-2.49249	-2.80743	-2.76837	-3.61554	-3.3128	-3.85235		7.77789	0.455427	0.435124	0.54374	0.11788	0.221403	0.335657	0.709402	0.1725	0.173828	0.444265	0.564245	0.758927
		7.83789	0.667273	0.668602	0.779928	0.739951	0.346887	0.674108	0.509832	0.637902	0.588449	0.790318	0.661067	0.552871	0.5097	0.727817	0.712265		7.83789	-2.44427	-3.7138	-2.58587	-3.4721	-3.13519	-4.0263	-3.22064	-3.88958	-4.07269	-3.41107	-2.12933	-3.20111	-2.89105	-3.63323	-3.24017	-3.60638		7.83789	0.421247	0.364324	0.6121	0.1716	0.453333	0.267297	0.660572	0.00649	0.259278	0.263605	0.635045	0.605117
		7.89789	0.816193	1.09096	0.609028	0.744841	0.422577	0.617958	0.619702	0.628142	0.766669	0.746368	0.719657	0.945941	0.58294	0.825477	0.411965		7.89789	-2.61578	-3.55816	-2.72565	-3.67047	-3.065	-3.88043	-3.419	-3.40436	-3.97565	-3.58502	-2.48883	-3.15533	-3.01617	-3.7901	-3.25055	-3.67535		7.89789	0.389507	0.249584	0.55106	0.30587	0.279993	0.372277	0.689872	0.01625	0.371578	0.629815	0.622835	0.673477
		7.95789	0.791783	0.646622	0.806778	0.786341	0.498257	0.659458	0.807682	0.550012	0.510319	0.746368	0.607357	0.867811	0.41936	0.683877	0.665875		7.95789	-2.59442	-3.53192	-2.73603	-3.33661	-3.05585	-3.73212	-3.27069	-3.80536	-3.90058	-3.76874	-2.49433	-2.9289	-2.89228	-3.53681	-3.09735	-3.63446		7.95789	0.365097	0.198314	0.62674	0.2839	0.499723	0.501677	0.841242	0.13832	0.151858	0.546805	0.500765	0.556287
		8.01789	0.879673	0.758932	0.699358	0.830291	0.488487	0.815708	0.617252	0.547572	0.649479	0.775668	0.680597	0.533341	0.46819	0.998817	0.744005		8.01789	-2.42718	-3.49896	-2.39301	-3.21332	-3.1059	-3.49164	-3.81879	-3.14252	-3.97504	-3.69183	-2.47113	-2.92279	-3.12543	-3.75043	-3.05218	-3.72113		8.01789	0.382187	0.388744	0.68045	0.28878	0.301963	0.238007	0.687432	0.04311	0.293458	0.419855	0.561805	0.634417
		8.07789	0.789343	1.09584	0.919088	0.840051	0.461637	0.705848	0.783272	0.574432	0.773999	0.626748	0.512137	0.616351	0.65618	1.0745	0.665875		8.07789	-2.58405	-3.53375	-2.76959	-3.28473	-2.77448	-3.80719	-3.61676	-3.6192	-3.96832	-3.39703	-2.13971	-2.63532	-3.08209	-3.66315	-3.31159	-3.68756		8.07789	0.428567	0.249584	0.67557	0.0885897	0.555873	0.301477	0.572682	-0.00816	0.266598	0.583425	0.825475	0.751607
		8.13789	0.847933	1.0226	0.599258	0.803431	0.642297	1.02079	0.714912	0.593962	0.844799	0.985628	0.692797	0.662741	0.41936	0.930457	0.858745		8.13789	-2.65118	-3.54474	-2.31915	-3.33966	-3.2298	-4.01837	-3.42755	-3.2713	-3.90118	-3.40558	-1.93097	-3.09552	-2.93927	-3.53497	-3.45929	-3.87677		8.13789	0.618997	0.291084	0.5535	0.5671	0.380093	0.465057	0.584892	0.17739	0.449708	0.412525	0.610635	0.346327
		8.19788	0.835733	0.839492	0.504048	0.739951	0.630087	0.678988	0.585522	0.381552	0.405339	1.06376	0.651297	0.721331	0.66106	0.627717	0.575545		8.19788	-2.41437	-3.54474	-3.05646	-3.41534	-3.14923	-4.03058	-3.55206	-3.54962	-4.18683	-3.36408	-2.53156	-2.90265	-3.04913	-3.81329	-3.19074	-3.96954		8.19788	0.443217	0.317944	0.74393	0.0983497	0.514373	0.345427	0.492122	0.07729	0.0639683	0.400325	0.542275	0.758927
		8.25788	0.921173	0.795552	0.848288	0.781461	0.478727	0.556918	0.817452	0.735562	0.654369	0.995398	0.390067	0.765281	0.57806	0.805947	0.614605		8.25788	-1.93952	-3.5069	-2.50348	-3.39215	-3.37262	-4.04401	-3.69489	-3.78522	-3.98297	-3.0943	-2.42536	-2.84039	-2.98932	-3.81696	-3.1944	-3.77789		8.25788	0.548197	0.303294	0.55594	0.23996	0.565643	0.277067	0.521412	0.00893	0.334958	0.585865	0.461705	0.685687
		8.31788	0.845493	0.920062	0.591938	0.991421	0.642297	0.727818	0.563542	0.669642	0.561589	0.897738	0.607357	0.865371	0.68059	0.613067	0.790385		8.31788	-2.23126	-3.34454	-2.37286	-3.17609	-2.96613	-3.73273	-2.97589	-3.61798	-3.96466	-3.62775	-1.81134	-3.13702	-3.15167	-3.784	-3.33722	-3.6546		8.31788	0.348007	0.442454	0.75614	0.13009	0.458213	0.369837	0.726492	0.21889	0.322758	0.556575	0.569125	0.832167
		8.37788	0.965123	0.876112	0.618788	1.01339	0.510467	0.671668	0.651432	0.911342	0.483469	0.743928	0.722097	0.516251	0.4096	0.957307	1.05651		8.37788	-2.31793	-3.06011	-2.7647	-3.40191	-2.98931	-3.64605	-3.57281	-3.7608	-3.96343	-3.59234	-2.3814	-2.96734	-2.90386	-4.10748	-3.16021	-3.69		8.37788	0.450547	0.383864	0.65848	0.0812597	0.350793	0.255097	0.543392	0.12856	0.288578	0.510185	0.686315	0.885877
		8.43788	0.701453	0.802872	0.843398	0.727751	0.703337	0.710728	0.558662	0.481652	0.634839	0.782998	0.780697	0.892231	0.68792	0.713167	0.863625		8.43788	-2.52912	-3.45929	-2.43878	-3.4715	-3.02228	-4.15509	-3.79132	-3.69123	-4.26496	-3.62287	-2.02374	-3.26398	-2.69025	-3.76203	-3.36652	-3.74494		8.43788	0.487167	0.437574	0.52909	0.1716	0.477753	0.396697	0.599542	0.31655	0.273928	0.329525	0.571565	0.649067
		8.49788	0.686803	0.697892	0.652968	0.739951	0.642297	0.791298	0.522042	0.488982	0.918039	0.785438	0.785577	0.721331	0.35833	0.886507	0.834335		8.49788	-2.45648	-3.79437	-2.71283	-3.29633	-3.2597	-4.185	-3.51605	-3.56	-4.37543	-3.33539	-2.35394	-2.74457	-3.22797	-4.04095	-3.19379	-3.80414		8.49788	0.423687	0.435124	0.85135	0.13986	0.392303	0.213587	0.660572	0.07973	0.166508	0.642025	0.722935	0.885877
		8.55788	1.13358	1.02016	0.706678	1.03048	0.512907	0.871858	0.612372	0.711142	0.341869	0.748818	0.619557	1.05336	0.5512	0.976837	0.946635		8.55788	-2.62921	-3.65948	-2.98565	-3.38604	-3.31768	-3.74737	-3.36407	-3.39581	-4.0672	-3.48858	-2.79522	-2.78546	-2.92218	-4.00372	-3.41778	-3.75225		8.55788	0.501817	0.525464	0.59745	0.36691	0.301963	0.308807	0.706962	0.12367	0.276368	0.407645	0.593545	0.439107
		8.61788	1.12381	0.968892	0.887348	0.923061	0.571497	0.898718	0.544012	0.642792	0.749579	0.922158	0.524347	0.892231	0.55364	0.678987	0.812355		8.61788	-2.72382	-3.50751	-3.00214	-3.38056	-2.93134	-3.84687	-3.51483	-3.48798	-3.90546	-3.37567	-1.93769	-2.91425	-3.11933	-3.88104	-3.35858	-3.68817		8.61788	0.452987	0.422924	0.53153	0.16427	0.199433	0.323447	0.763112	0.09926	0.383788	0.451595	0.913365	0.546527
		8.67788	0.967563	0.890762	0.594378	0.971891	0.688687	0.722938	0.634342	0.799042	0.773999	0.870888	0.621997	0.833631	0.76116	0.840127	0.878275		8.67788	-2.32098	-3.30243	-2.80926	-3.34393	-2.92401	-3.82733	-3.55145	-3.62958	-4.35711	-3.34149	-2.00604	-2.96795	-3.19256	-3.7077	-3.50506	-3.6662		8.67788	0.460307	0.537664	0.69266	0.40841	0.409393	0.198937	0.467702	0.19936	0.254398	0.256275	0.512975	0.834607
		8.73788	0.716103	1.01283	0.657858	0.976771	0.571497	0.652138	0.876042	0.501182	0.764229	1.0076	0.714777	0.904441	0.49749	0.818147	0.844095		8.73788	-2.59442	-3.38787	-2.65789	-3.58074	-3.3366	-3.73699	-3.18524	-3.56854	-4.12762	-3.47821	-2.39422	-3.11688	-3.01922	-3.62713	-2.98016	-3.72723		8.73788	0.509137	0.718334	0.5535	0.37667	0.563203	0.238007	0.760672	0.09682	0.132328	0.344165	0.425085	0.551407
		8.79787	0.838173	1.06654	0.750628	1.23556	0.730187	0.754678	0.807682	0.911342	0.361399	0.902618	0.658617	0.816541	0.45598	0.754677	0.822125		8.79787	-2.49677	-3.60272	-2.59931	-3.53925	-3.30976	-3.737	-3.51972	-3.4953	-4.06659	-3.54413	-2.36493	-2.67255	-2.9289	-3.91522	-3.41474	-3.80292		8.79787	0.440777	0.266674	0.61942	0.28146	0.372773	0.330777	0.726492	0.50209	0.435058	0.329525	0.591105	0.810197
		8.85787	0.806433	0.819962	0.745748	0.866911	0.649627	0.859658	0.605052	0.640342	0.656809	0.778108	0.602467	0.674941	0.62688	0.691197	0.931985		8.85787	-2.53033	-3.69	-2.69635	-3.67535	-3.24322	-3.66803	-3.73639	-3.75836	-3.82672	-3.20904	-2.52789	-2.8941	-2.70855	-4.01226	-2.83551	-3.78521		8.85787	0.640977	0.471754	0.67069	0.30343	0.333703	0.291717	0.741142	0.18959	0.298338	0.756765	0.588655	0.517227
		8.91787	1.05057	1.02992	0.838518	0.937711	0.647177	0.920688	0.673412	0.633022	0.805729	0.992958	0.729427	0.550431	0.55852	0.935337	0.592635		8.91787	-2.17267	-3.55695	-2.75861	-3.40802	-3.37384	-3.89386	-3.08576	-3.28351	-3.93537	-3.6424	-2.24103	-3.1883	-2.85871	-3.80841	-3.17609	-3.45929		8.91787	0.445657	0.359444	0.62186	0.52316	0.470423	0.135467	0.643482	0.20912	0.229978	0.314875	0.700965	1.02749
		8.97787	0.882113	0.788222	0.911758	1.02804	0.798547	0.774208	0.685612	0.742882	0.742259	0.682898	0.685477	0.823871	0.59026	0.669227	0.961285		8.97787	-2.19525	-3.50873	-2.58344	-3.42328	-3.11078	-3.77484	-3.37201	-3.3891	-3.96039	-3.54291	-1.8852	-2.88617	-2.78119	-3.81391	-3.7309	-3.9018		8.97787	0.323587	0.483954	0.60233	0.25705	0.697473	0.450407	0.565362	0.28969	0.276368	0.405205	0.693635	0.942037
		9.03787	0.974893	0.666152	0.899558	0.957241	0.876677	0.713168	0.631902	0.593962	0.634839	0.983188	0.834407	0.779921	0.7221	0.837677	0.851425		9.03787	-2.5108	-3.1065	-2.40338	-3.39703	-3.28717	-3.87311	-3.83893	-3.3775	-3.9024	-3.46295	-2.49859	-3.13824	-3.01129	-3.80475	-3.25787	-3.73639		9.03787	0.421247	0.415594	0.48758	0.25949	0.431363	0.406457	0.694752	0.43129	0.339848	0.580985	0.857215	0.658827
		9.09787	0.877233	1.17641	0.789688	0.788781	0.529997	0.805948	0.617252	0.603722	0.859439	0.785438	0.795337	0.980121	0.45354	0.796177	0.817245		9.09787	-3.02105	-3.54351	-2.85015	-3.38726	-3.05523	-3.71685	-3.45074	-3.58746	-3.89263	-3.49713	-2.20806	-3.37506	-2.97222	-3.81451	-3.44586	-3.72662		9.09787	0.540877	0.339914	0.60965	0.30099	0.592493	0.328337	0.567802	0.30434	0.403318	0.654225	0.659455	0.959127
		9.15787	0.967563	0.876112	0.831198	0.864471	0.744837	0.740028	0.622142	0.464562	1.07185	0.697548	0.958917	0.772601	0.5097	0.744907	0.890485		9.15787	-2.68597	-3.61126	-2.41253	-3.21331	-2.89349	-3.32074	-3.69183	-3.39154	-4.15814	-3.78949	-2.38079	-2.61273	-3.02533	-3.67474	-3.23284	-3.66253		9.15787	0.396837	0.396064	0.65604	0.2424	0.631553	0.342987	0.753352	0.131	0.332518	0.698175	0.718055	0.602677
		9.21787	0.845493	0.800432	0.633438	0.698451	0.532437	0.525178	0.482982	0.564662	0.771549	0.692658	0.524347	0.994771	0.37786	0.859657	0.775735		9.21787	-2.54559	-3.31463	-2.62127	-3.78338	-2.92889	-3.92254	-3.81268	-3.69793	-4.02264	-3.82489	-2.22577	-2.97772	-3.02655	-3.58563	-3.1242	-3.73456		9.21787	0.599467	0.427804	0.85868	0.39621	0.375213	0.357627	0.865652	0.26772	0.195798	0.441825	0.688755	0.888327
		9.27787	0.752723	1.01039	0.765278	1.03536	0.593467	0.996378	0.685612	0.625702	1.0279	0.778108	0.565847	0.689591	0.61956	0.683877	0.861185		9.27787	-2.57428	-3.69488	-2.711	-3.33844	-3.22369	-3.76324	-3.50201	-3.31158	-4.23199	-3.32135	-1.98102	-2.8233	-3.27008	-3.75836	-2.98443	-3.93658		9.27787	0.516467	0.476634	0.61942	0.46456	0.612023	0.303917	0.616632	0.25551	0.493648	0.661555	0.715615	0.719867
		9.33787	0.833283	0.817522	0.704238	0.771691	0.766807	0.974398	0.805242	0.652552	0.849679	0.968538	0.753837	0.941061	0.54876	0.932897	0.797715		9.33787	-2.36188	-3.18952	-2.60358	-3.37018	-2.79401	-4.04645	-3.38727	-3.66071	-3.90973	-3.39948	-2.0152	-2.61578	-3.32379	-3.50446	-3.46295	-3.38239		9.33787	0.345567	0.405834	0.66825	0.17648	0.299523	0.384487	0.667902	0.47035	0.286128	0.478445	0.730265	0.622207
		9.39787	0.950473	1.0934	0.682268	0.886441	0.864467	0.842568	0.512272	0.767302	0.468819	0.780548	0.751397	0.721331	0.56341	0.659457	0.792825		9.39787	-2.31	-3.33295	-2.74213	-3.28656	-3.30609	-3.92621	-3.33295	-3.6015	-4.0556	-3.56488	-2.51019	-2.78607	-2.88861	-3.59662	-3.48676	-3.7016		9.39787	0.365097	0.386304	0.54618	0.4133	0.626673	0.460167	0.675222	0.14809	0.356938	0.659105	0.742465	0.841937
		9.45786	0.769813	0.927382	0.816548	0.595911	0.671597	0.942658	0.502512	0.603722	0.717839	0.826938	0.643977	0.760391	0.4389	0.766877	0.819685		9.45786	-2.63959	-3.46722	-2.36371	-3.1181	-3.0766	-3.68695	-3.50873	-3.64056	-3.93842	-3.29144	-2.49554	-2.99603	-3.22064	-3.78217	-3.05951	-3.79681		9.45786	0.640977	0.554754	0.58036	0.20578	0.538783	0.372277	0.914482	0.18227	0.405758	0.524835	0.581335	0.873677
		9.51786	0.970003	0.873672	0.999648	1.08908	0.661827	0.854768	0.524482	0.606162	0.571359	0.995398	0.907647	0.997211	0.66106	0.903597	0.748885		9.51786	-2.51508	-3.68451	-2.83246	-3.67963	-3.04487	-3.85297	-3.6601	-3.47455	-3.97748	-3.58686	-2.75922	-3.08881	-2.9936	-3.76264	-3.15961	-3.64789		9.51786	0.391947	0.574284	1.05643	0.3132	0.465543	0.379607	0.487232	0.43617	0.232418	0.524835	0.779085	0.883437
		9.57786	0.718543	1.38881	0.716448	0.964561	0.783897	1.00126	0.644112	0.574432	0.493229	1.11991	0.687917	0.775041	0.57806	0.798617	0.595075		9.57786	-2.76105	-3.62775	-2.90021	-3.33234	-3.38361	-3.8548	-3.2298	-3.36896	-4.09894	-3.56427	-2.3631	-2.88556	-3.28351	-3.9256	-3.37384	-3.71808		9.57786	0.457867	0.369214	0.75126	0.27658	0.467983	0.257537	0.684992	0.35072	0.254398	0.666435	0.842565	0.812637
		9.63786	1.13114	0.961562	0.840958	0.935271	0.617887	0.888948	0.890692	0.828332	0.673899	0.885528	0.734307	0.828751	0.7221	0.840127	0.702495		9.63786	-2.24774	-3.40741	-2.9704	-3.03388	-2.93378	-3.97382	-3.54169	-3.85175	-3.95429	-3.74188	-2.35761	-2.72138	-2.84589	-3.71259	-3.37079	-3.67108		9.63786	0.597027	0.339914	0.66336	0.54513	0.377653	0.154997	0.672782	0.29701	0.398438	0.432055	0.686315	0.805317
		9.69786	1.01395	1.13246	0.557758	0.935271	0.830287	0.727818	0.751532	0.647672	0.727609	1.11991	0.512137	0.860491	0.58782	0.696077	1.15904		9.69786	-2.27215	-3.46844	-2.67987	-3.06073	-3.12421	-3.85907	-3.41229	-3.38055	-4.01044	-3.60516	-2.21844	-2.90936	-2.8288	-3.75409	-3.20477	-3.80048		9.69786	0.550637	0.479074	0.68534	0.29611	0.548553	0.382047	0.811942	0.25795	0.586428	0.517505	0.549595	0.741837
		9.75786	0.955353	0.907852	0.762838	0.959681	0.840057	1.01102	0.563542	0.552452	0.734929	0.995398	0.409597	0.840961	0.63909	0.984167	1.03942		9.75786	-2.57245	-3.20477	-2.76288	-3.62714	-3.07294	-3.91766	-3.35858	-3.49042	-4.10077	-3.36835	-2.11591	-2.89471	-3.21698	-3.40008	-3.01434	-3.48798		9.75786	0.450547	0.576734	0.86356	0.53292	0.553433	0.445527	0.799732	0.27016	0.298338	0.678645	0.788855	0.773577
		9.81786	0.960243	0.993302	0.877578	1.08175	0.798547	0.764438	0.807682	0.696502	0.739819	0.812288	0.692797	0.892231	0.7514	0.937777	0.968605		9.81786	-2.46625	-3.51605	-2.96185	-3.38666	-2.99359	-3.67474	-3.6308	-3.29633	-3.86029	-3.61615	-2.25873	-2.74945	-3.08392	-3.79437	-3.24506	-3.34027		9.81786	0.355327	0.344794	0.65604	0.40841	0.546113	0.421107	0.677662	0.43617	0.432618	0.771415	0.779085	0.922497
		9.87786	0.835733	1.08119	0.660298	1.12326	0.920617	1.0745	0.807682	0.679412	0.522529	1.15897	0.805107	0.858051	0.66839	0.971957	1.01744		9.87786	-2.36431	-3.06744	-3.02838	-3.12359	-2.9942	-4.04156	-3.26763	-3.22857	-4.0025	-3.49224	-2.40582	-3.20904	-2.64507	-3.89996	-3.45806	-3.84381		9.87786	0.340677	0.483954	0.82938	0.47433	0.511933	0.364957	0.716732	0.38735	0.378908	0.446705	0.964635	0.824847
		9.93786	0.962683	0.824852	0.789688	0.974331	0.669157	0.981728	0.783272	0.645232	0.856999	0.878208	0.827077	0.894671	0.68304	0.705847	1.11022		9.93786	-1.97369	-3.30182	-3.02106	-3.17731	-3.27252	-3.80719	-3.77301	-3.79986	-4.12945	-3.47516	-2.10065	-2.73541	-3.08453	-3.75348	-3.27496	-3.71441		9.93786	0.553087	0.649974	0.80985	0.384	0.577843	0.628627	0.584892	0.31166	0.381348	0.588305	0.754675	0.995747
		9.99786	1.10916	0.893202	0.843398	1.11593	0.608117	0.832798	0.815012	0.752652	0.620189	1.05399	0.675707	0.638321	0.91253	1.06962	0.931985		9.99786	-2.55719	-3.35797	-3.00153	-3.52643	-3.31403	-3.70953	-3.42145	-3.25543	-4.0611	-3.40924	-2.43268	-2.86969	-2.78668	-3.70221	-3.50934	-3.70465		9.99786	0.553087	0.459544	0.78544	0.30343	0.609583	0.323447	0.655692	0.44594	0.334958	0.605395	0.696085	0.812637
		10.0579	0.821083	0.893202	0.804338	1.00851	0.791227	0.876748	0.636792	0.696502	0.600659	1.06864	0.653737	0.926411	0.4804	0.832797	1.0858		10.0579	-2.45282	-3.33905	-2.66034	-3.41229	-3.27801	-3.96649	-3.5246	-3.68085	-4.31073	-3.58075	-2.77753	-2.66034	-2.77508	-3.78583	-3.10712	-3.70282		10.0579	0.374857	0.469304	0.7659	0.32296	0.621793	0.413787	0.736262	0.28481	0.320308	0.634695	0.652135	0.766247
		10.1179	1.06766	0.983542	0.779928	0.896201	0.774137	1.02811	0.927312	0.918662	0.805729	0.878208	0.621997	0.887351	0.57806	0.876747	1.07115		10.1179	-2.42536	-3.54596	-3.14313	-3.25788	-3.27252	-4.07086	-3.73395	-3.64362	-4.14166	-3.60211	-2.40582	-3.05524	-3.07965	-3.88288	-3.25788	-3.84625		10.1179	0.413927	0.442454	0.68045	0.3547	0.485073	0.396697	0.711842	0.3019	0.254398	0.561455	1.0745	0.946917
		10.1779	1.11893	0.954242	0.850728	0.852261	0.686247	0.854768	0.661202	0.515832	0.922919	1.03446	0.827077	0.728651	0.41448	0.676547	1.22008		10.1779	-2.43146	-3.7254	-2.59503	-3.18585	-3.17365	-3.9549	-3.45929	-3.80353	-3.8963	-3.59601	-2.09454	-2.91486	-3.09796	-3.7132	-3.29327	-3.79376		10.1779	0.367537	0.706124	0.67313	0.27902	0.538783	0.311247	0.875422	0.43129	0.300778	0.744555	0.825475	0.683247
		10.2379	0.945593	1.04457	0.831198	1.00851	0.835167	0.928018	0.658762	0.623252	0.878979	0.865998	0.670827	0.967911	0.55608	0.852327	0.873395		10.2379	-2.393	-3.30121	-2.51996	-3.10834	-3.13519	-3.97504	-3.4892	-3.66009	-4.03851	-3.19867	-2.06341	-2.74701	-3.14984	-3.9433	-2.74945	-3.66498		10.2379	0.286967	0.420484	0.65848	0.32785	0.817103	0.362517	0.733822	0.485	0.598628	0.700615	0.813265	0.600237
		10.2979	1.18485	1.25942	1.1559	1.16232	0.869347	0.827918	0.827222	0.672082	0.835029	0.944128	1.04437	1.0143	0.64886	0.942657	1.08824		10.2979	-2.6048	-3.31769	-2.76105	-3.55207	-2.78058	-4.13556	-3.48859	-3.46173	-4.08185	-3.33722	-2.37042	-2.95636	-2.95636	-3.82306	-3.22248	-3.78156		10.2979	0.499377	0.525464	0.86112	0.30099	0.570523	0.487027	0.543392	0.55336	0.337398	0.502855	0.735145	0.924947
		10.3579	1.03836	1.19838	0.926408	1.09152	0.949917	0.793738	0.788152	0.647672	0.786199	1.09794	0.673267	0.718891	0.39983	0.866977	0.897805		10.3579	-2.70367	-3.42389	-2.83307	-3.44342	-2.99908	-3.80719	-3.68512	-3.69	-3.87799	-3.27984	-2.48883	-2.8526	-3.22613	-3.90484	-3.35797	-3.84869		10.3579	0.640977	0.449774	0.73172	0.27169	0.809783	0.457727	0.755792	0.3727	0.264158	0.698175	0.842565	0.890767
		10.4179	1.15555	1.03969	0.965468	1.03292	0.732627	0.815708	0.722232	0.767302	0.661689	1.01981	1.11517	0.992331	0.62932	0.947547	0.858745		10.4179	-2.48761	-3.3714	-2.79522	-3.41046	-3.1419	-3.60089	-3.72296	-3.82306	-3.79132	-3.45196	-2.263	-2.87335	-3.3128	-3.63751	-3.32013	-3.84503		10.4179	0.379747	0.615794	0.80741	0.48654	0.348353	0.423547	0.890072	0.37758	0.403318	0.432055	0.652135	0.739397
		10.4778	1.11649	1.12758	0.860488	1.02316	0.974327	1.06473	0.883372	0.501182	0.988839	0.939248	0.868587	0.816541	0.6513	0.832797	0.978375		10.4778	-2.60724	-3.38117	-2.5633	-3.14191	-3.31037	-3.97687	-3.73273	-3.51789	-4.0965	-3.44953	-2.49494	-2.92218	-2.99054	-3.70587	-3.46173	-3.55939		10.4778	0.382187	0.562084	0.85379	0.39132	0.812223	0.211147	0.826592	0.54848	0.461918	0.449145	0.681435	0.778457
		10.5378	1.30203	1.13246	0.899558	1.10128	1.07687	0.993928	0.951732	0.640342	0.795969	0.900178	1.09564	0.945941	0.8222	1.04276	0.944195		10.5378	-2.41071	-3.30915	-3.15045	-3.07965	-3.12604	-3.79987	-3.49225	-3.66315	-4.04401	-3.6778	-2.04694	-2.93073	-3.13581	-3.75592	-2.97467	-3.68756		10.5378	0.504257	0.588934	0.86356	0.28146	0.572963	0.306357	0.965752	0.47035	0.105468	0.715265	0.891395	0.714987
		10.5978	1.13846	1.17397	0.855608	1.00607	0.927947	0.888948	0.800362	0.611052	0.842359	0.900178	0.807547	0.721331	0.67327	1.0745	1.02721		10.5978	-2.21845	-3.22186	-2.92889	-3.11932	-3.03388	-3.89081	-3.59784	-3.33661	-3.97626	-3.63934	-2.43329	-3.14862	-3.20477	-3.78339	-3.41473	-3.78339		10.5978	0.443217	0.459544	0.59745	0.42306	0.670623	0.626187	0.721612	0.33852	0.232418	0.673755	0.652135	0.744277
		10.6578	0.830843	1.09584	0.657858	1.04513	0.984097	0.981728	0.658762	0.686732	0.866769	1.14188	0.590267	0.987441	0.52679	0.874307	0.839215		10.6578	-2.73174	-3.33965	-2.75128	-3.69366	-3.21026	-3.75469	-3.5667	-3.63506	-4.17462	-3.29083	-2.38018	-3.10772	-3.242	-3.70098	-3.28838	-3.97442		10.6578	0.658067	0.295964	0.84159	0.38888	0.531463	0.445527	0.902272	0.6144	0.408198	0.698175	0.910925	0.800427
		10.7178	0.950473	1.18617	0.921528	1.37228	0.954797	0.935338	0.900462	0.886932	0.737369	0.790318	0.910087	0.716451	0.65862	0.776647	0.863625		10.7178	-2.10065	-3.52155	-2.60846	-3.57038	-3.21393	-3.86335	-3.62409	-3.75592	-4.21979	-3.48004	-2.80377	-2.67682	-3.1944	-3.99518	-3.09918	-3.82428		10.7178	0.435897	0.630444	0.67557	0.42062	0.743863	0.484587	0.743582	0.33852	0.522948	0.644465	0.837685	0.998187
		10.7778	1.0408	1.07387	0.809218	1.21115	0.774137	0.967078	0.844312	0.662322	0.754459	1.14676	0.961357	0.714011	0.92718	1.34061	1.02965		10.7778	-2.53217	-3.37445	-2.84467	-3.47455	-3.30121	-4.01166	-3.86517	-3.71136	-3.80658	-3.76508	-2.29535	-2.97162	-2.94965	-4.1142	-3.44281	-3.62836		10.7778	0.484727	0.344794	0.80985	0.15695	0.634003	0.552947	0.753352	0.49965	0.356938	0.844655	0.835245	0.968887
		10.8378	1.08719	1.08852	1.08999	1.31613	0.857147	0.945108	0.924872	0.806362	0.725169	1.22245	0.871027	0.826311	0.6928	1.08915	0.873395		10.8378	-2.21173	-3.26398	-3.04914	-3.20783	-3.32013	-3.91828	-3.65705	-3.58625	-3.88654	-3.39582	-2.37287	-2.82209	-3.19074	-3.6424	-3.24201	-3.85724		10.8378	0.582377	0.510814	0.79764	0.43527	0.665733	0.228237	0.838802	0.39467	0.435058	0.568775	0.915805	0.932267
		10.8978	0.979773	1.11781	0.867818	1.12326	0.805877	0.827918	0.641672	0.845422	0.983959	1.19803	0.741627	1.00697	0.67327	1.02567	0.888045		10.8978	-1.98712	-3.32257	-2.87579	-3.32501	-3.29571	-4.04767	-3.45929	-3.44952	-4.10382	-3.60333	-2.65362	-2.90509	-3.11261	-3.81818	-3.08087	-3.81085		10.8978	0.411477	0.632884	0.76346	0.4133	0.282433	0.460167	0.692312	0.40444	0.554688	0.478445	0.830355	1.0104
		10.9578	1.03836	1.13735	0.775038	0.949921	0.979217	0.771768	0.710032	0.767302	0.754459	1.11991	0.590267	0.811661	0.64886	1.31376	1.20055		10.9578	-2.42718	-3.54778	-2.58099	-3.42571	-3.0888	-3.76751	-3.53069	-3.39153	-3.58685	-3.63323	-2.41985	-2.84222	-3.1181	-3.97991	-3.77972	-3.66009		10.9578	0.526227	0.449774	0.81717	0.22042	0.892793	0.579797	0.897392	0.24819	0.181148	0.537035	0.923135	0.751607
		11.0178	0.994423	1.02504	1.03872	0.962121	0.974327	0.925568	0.771062	0.808802	0.781319	1.10282	0.653737	1.06557	0.77093	1.30399	1.11022		11.0178	-2.41498	-3.10345	-2.97406	-3.46722	-3.25726	-3.59906	-3.60882	-3.65033	-4.15814	-3.18646	-2.57367	-3.1181	-3.44525	-3.83588	-3.51117	-3.68695		11.0178	0.350447	0.581614	0.60233	0.42062	0.751183	0.455287	0.658132	0.43129	0.471678	0.456475	0.820595	0.856587
		11.0778	1.10672	1.1642	0.950828	1.19161	0.874237	1.00858	1.003	0.701382	0.625069	1.04178	0.902767	0.960591	0.7514	1.02323	1.0858		11.0778	-2.72382	-3.34638	-3.21454	-3.29755	-3.2121	-3.78827	-3.65155	-3.68329	-4.1496	-3.47089	-2.68476	-2.95819	-3.38056	-3.89081	-3.00702	-3.98114		11.0778	0.499377	0.669504	0.81473	0.3254	0.609583	0.362517	0.792412	0.50942	0.442378	0.639575	0.622835	0.802877
		11.1378	1.04569	0.881002	1.10463	1.25265	0.918177	0.866978	0.666082	0.703822	1.10847	1.18094	0.758717	0.931291	0.82464	1.00126	1.03697		11.1378	-2.38141	-3.37018	-2.82819	-3.52155	-3.48249	-4.21247	-3.58014	-3.46784	-4.10016	-3.63385	-2.12018	-2.89655	-3.30182	-3.57282	-3.33356	-3.82672		11.1378	0.526227	0.588934	0.72684	0.33273	0.660853	0.582237	0.658132	0.43373	0.190918	0.820245	0.808385	0.680807
		11.1978	1.03348	1.20815	0.826308	0.981651	1.21359	0.803498	0.981022	0.857632	0.793529	1.1785	0.658617	1.01918	0.56585	1.05985	0.958845		11.1978	-2.34479	-3.2774	-2.9527	-3.42633	-3.419	-3.5484	-3.68024	-3.62652	-4.08063	-3.80475	-2.5401	-2.83795	-3.37262	-3.77057	-3.42877	-3.94147		11.1978	0.479837	0.481514	0.93924	0.4548	0.555873	0.355187	0.809502	0.43373	0.305668	0.766535	0.984165	0.917617
		11.2578	1.0286	1.1935	1.15102	1.00118	0.930387	1.02079	0.873602	0.630582	0.996159	1.19315	0.643977	1.00209	0.35833	1.03056	0.975935		11.2578	-2.2099	-3.4599	-3.01556	-2.9887	-3.18158	-4.04095	-3.71624	-3.39154	-4.02386	-3.7016	-2.41253	-2.9179	-3.289	-3.68451	-3.38177	-3.71136		11.2578	0.514017	0.637764	0.60721	0.33273	0.592493	0.550507	0.694752	0.5436	0.540038	0.556575	0.910925	1.02016
		11.3178	1.18729	1.29115	1.12661	1.22091	1.06711	0.747348	0.878482	0.757532	0.754459	1.36405	0.914967	0.980121	0.61468	1.0037	1.18102		11.3178	-3.01007	-3.73029	-2.88068	-3.57404	-3.22003	-3.8548	-3.76447	-3.92316	-4.25519	-3.44464	-2.32892	-2.94904	-3.1883	-3.95001	-3.38117	-3.68634		11.3178	0.538437	0.405834	0.67069	0.40597	0.753623	0.660367	0.931572	0.39711	0.525388	0.654225	0.779085	1.0226
		11.3778	1.14578	1.24233	0.987448	1.07199	0.786337	0.979288	0.675852	0.918662	1.31599	1.14432	0.841727	0.843401	0.80022	1.1746	1.00035		11.3778	-2.60724	-3.0589	-2.64386	-3.27618	-3.07843	-3.77667	-3.54474	-3.62286	-4.21613	-3.73761	-2.53156	-2.888	-3.19073	-3.80109	-3.14435	-3.76691		11.3778	0.645857	0.554754	0.7537	0.47921	0.929413	0.445527	0.736262	0.56313	0.391108	0.778735	0.796175	1.01284
		11.4378	1.14334	0.927382	0.858048	1.03292	0.935267	0.840128	0.563542	0.869842	0.864329	0.961218	0.763607	0.970351	0.70257	1.00858	1.1151		11.4378	-2.61029	-3.45746	-2.69818	-3.27924	-3.01801	-4.10932	-3.56	-3.75775	-4.16303	-3.66254	-2.63471	-2.89594	-3.1767	-3.67963	-3.71625	-3.75043		11.4378	0.638537	0.449774	0.65116	0.61349	0.541223	0.274627	0.980402	0.60463	0.425288	0.900805	0.776645	0.927387
		11.4978	1.12869	1.3644	0.814108	1.27462	1.17697	1.09403	0.788152	0.689172	0.795969	1.09305	0.575617	1.05336	0.82952	0.947547	1.16881		11.4978	-2.16046	-3.44952	-3.02228	-3.31525	-2.96613	-3.94025	-3.69855	-3.57404	-4.03546	-3.84992	-2.77326	-3.11017	-3.01251	-3.82794	-3.53986	-3.76935		11.4978	0.538437	0.510814	0.84159	0.60372	0.807343	0.328337	0.875422	0.52651	0.630368	0.842215	0.547155	0.895647
		11.5578	1.06034	1.24233	0.955708	1.32345	1.08908	0.996378	0.568432	0.864952	0.764229	1.35673	1.04193	0.897111	0.91253	0.847447	1.07848		11.5578	-2.69085	-3.67718	-3.02044	-3.29388	-3.43304	-3.83343	-3.43548	-3.74066	-4.08734	-3.63323	-2.80071	-2.75921	-3.12786	-4.08245	-3.52093	-4.19476		11.5578	0.399277	0.432684	0.65604	0.79415	0.900113	0.245327	1.06829	0.485	0.491208	0.781185	1.05009	0.783337
		11.6178	1.16532	1.25209	1.15834	1.15988	0.896207	0.793738	0.736882	0.821012	0.832589	1.25907	0.766047	1.0143	0.73919	1.06229	1.39586		11.6178	-2.76593	-3.51544	-2.9588	-3.35919	-3.50079	-3.85724	-3.7547	-3.66681	-4.15753	-3.72784	-2.3045	-2.6463	-3.20294	-3.62774	-3.41778	-3.81573		11.6178	0.572617	0.503484	0.91971	0.55246	0.817103	0.428437	0.982842	0.92934	0.315428	0.685965	0.896275	0.883437
		11.6778	0.945593	1.57436	0.948378	1.22335	1.00851	0.932898	0.924872	0.808802	0.932689	1.24442	0.792897	0.828751	0.90276	1.23807	1.14928		11.6778	-2.55719	-3.51666	-3.01618	-3.27496	-3.28473	-4.02448	-3.70953	-3.37262	-4.0611	-3.34577	-2.5694	-2.91608	-2.94049	-3.66071	-3.61676	-3.94147		11.6778	0.501817	0.388744	0.71708	0.59152	0.780483	0.499237	0.926692	0.43862	0.500978	0.820245	0.740025	1.31069
		11.7378	1.08719	1.45473	1.03627	1.46017	1.01828	0.901158	1.357	0.894252	0.766669	1.21268	0.778247	0.765281	0.58294	0.971957	0.946635		11.7378	-2.94293	-3.58502	-3.06988	-3.30426	-3.32379	-3.67535	-3.74615	-3.64117	-4.18316	-3.79986	-2.48394	-3.16021	-3.22369	-4.09283	-3.56305	-3.6485		11.7378	0.689807	0.584054	0.71708	0.68185	0.653533	0.596887	0.746022	0.5143	0.417968	0.768975	0.942665	0.920057
		11.7978	0.943153	0.959122	1.0436	1.01095	0.901087	1.1038	1.05427	0.755092	0.683659	0.919708	0.756277	0.943501	0.68304	1.19169	0.868515		11.7978	-2.78241	-3.46356	-3.15839	-3.40253	-3.45624	-3.95428	-3.62469	-3.19745	-3.59784	-3.48553	-2.46014	-2.81171	-2.77753	-3.68329	-3.44403	-3.95673		11.7978	0.499377	0.779364	0.78055	0.44259	0.626673	0.635947	0.826592	0.33119	0.322758	0.798275	0.884065	0.841937
		11.8578	1.05545	1.35951	0.828748	1.02316	0.905967	1.1038	0.956612	0.816122	0.947339	1.04423	0.922297	0.938621	0.6513	1.02811	0.988145		11.8578	-2.73724	-3.41595	-2.8642	-3.27435	-3.5014	-3.81146	-3.61859	-3.83099	-4.38519	-3.69183	-2.34418	-3.10834	-3.30609	-3.81146	-3.38666	-4.0141		11.8578	0.477397	0.691474	0.86844	0.60372	0.680383	0.423547	1.02434	0.51186	0.349608	0.717705	0.771765	1.04946
		11.9178	1.21659	1.35463	0.845838	1.41867	1.11838	1.14774	0.561102	0.779502	0.793529	1.38846	0.844167	1.36586	0.63665	1.08915	0.990585		11.9178	-2.5694	-3.63385	-3.18952	-3.52155	-3.27252	-3.65827	-3.55085	-3.33112	-4.10016	-3.66315	-2.54987	-2.95514	-3.44586	-3.73639	-3.3653	-3.97809		11.9178	0.572617	0.835524	0.69266	0.51095	0.597373	0.425987	0.916922	0.64614	0.471678	0.480885	0.791295	0.883437
		11.9778	1.25076	1.13979	0.887348	1.27462	0.620327	1.02567	0.573312	0.623252	1.15241	1.13944	0.873467	0.911761	0.74651	0.898717	1.08824		11.9778	-2.34479	-3.32623	-3.15533	-3.54108	-3.4776	-3.95367	-3.57037	-3.41901	-4.12457	-3.65826	-2.45465	-2.77447	-3.11871	-3.89508	-3.50446	-3.85602		11.9778	0.658067	0.757394	0.96854	0.4963	0.792693	0.330777	0.958422	0.47035	0.410648	0.485775	0.732705	0.832167
		12.0378	1.38992	1.43276	0.887348	0.891321	1.14279	1.26005	0.822332	0.947962	0.940009	0.980748	0.968677	0.748191	0.94915	1.09403	0.900255		12.0378	-2.87518	-3.40008	-3.03387	-3.42205	-3.27801	-3.92254	-3.92987	-3.98358	-4.12762	-3.20965	-2.52117	-2.89471	-3.37078	-3.91278	-3.48553	-4.18377		12.0378	0.499377	0.442454	0.78788	0.5964	0.690153	0.313687	0.699642	0.47768	0.498538	0.786065	0.862095	0.922497
		12.0978	1.50223	1.37172	1.08022	1.10372	1.00851	1.09891	0.739322	0.742882	0.788639	1.35428	0.883227	0.882461	0.59026	1.09159	1.24694		12.0978	-2.59869	-3.3775	-3.39703	-3.35553	-3.38482	-3.73883	-3.65338	-3.75836	-4.26861	-3.1358	-2.64996	-2.85992	-3.51178	-3.66803	-3.49957	-3.74859		12.0978	0.763047	0.586494	0.86844	0.52072	0.612023	0.386927	1.0219	0.63881	0.283688	0.822685	0.705845	0.871237
		12.1578	1.52176	1.26186	0.936178	1.07199	1.09396	1.37968	0.941962	0.791712	0.900949	1.19315	0.902767	0.945941	0.64886	1.05741	1.41051		12.1578	-2.65607	-3.48859	-2.94415	-2.92706	-3.38117	-3.9964	-3.64728	-3.8963	-4.46515	-3.64728	-2.57062	-2.97345	-3.31525	-3.59357	-3.2713	-3.28107		12.1578	0.294297	0.552314	0.83426	0.35226	0.756073	0.455287	0.848562	0.63149	0.464358	0.485775	0.862095	1.13491
		12.2178	1.18729	1.18129	1.19497	1.39181	1.15744	1.10624	0.807682	0.640342	0.927799	1.29081	0.946707	0.836081	0.70013	1.07206	1.18834		12.2178	-2.84893	-3.42999	-3.31036	-3.36163	-3.15167	-3.7254	-3.34942	-3.53253	-4.09405	-3.50323	-2.55352	-2.94659	-3.35186	-3.83282	-3.18829	-4.01348		12.2178	0.457867	0.557204	0.91483	0.44503	0.511933	0.660367	0.865652	0.49721	0.417968	0.773855	1.30644	1.31069
		12.2778	1.14334	1.4474	0.892228	1.4382	1.14767	1.03544	0.849192	0.928432	1.09626	1.2371	0.936947	0.967911	1.02483	1.13065	0.936875		12.2778	-2.49189	-3.40741	-3.25116	-3.37812	-3.46357	-3.90546	-3.83466	-3.72968	-4.08612	-3.38056	-2.55292	-2.88739	-3.15595	-3.98359	-3.35126	-4.03485		12.2778	0.492047	0.630444	0.89774	0.51583	0.804893	0.240447	0.724052	0.68276	0.625488	0.578545	0.947545	0.868787
		12.3378	1.12381	1.44496	1.08022	1.27218	1.17941	0.993928	0.668522	0.730682	0.905829	1.19803	0.888117	0.948381	0.74895	0.962197	1.32506		12.3378	-2.50226	-3.18829	-3.05157	-3.54474	-3.0589	-4.09649	-3.53741	-3.80353	-4.2088	-3.67657	-2.73175	-3.04181	-3.16388	-3.96466	-3.32745	-3.67657		12.3378	0.770367	0.850164	0.88553	0.24972	0.870813	0.445527	0.975512	0.48989	0.496098	0.873955	1.0037	1.0226
		12.3978	1.28006	1.36195	1.05336	1.15011	1.2673	1.1038	1.12507	0.750212	0.710519	1.03446	0.954037	0.880021	0.85638	1.28446	1.22252		12.3978	-2.58222	-3.4538	-3.01923	-3.02655	-3.46845	-3.88837	-3.67352	-3.92499	-3.97138	-3.38788	-2.70673	-2.70184	-3.04364	-4.11054	-3.44647	-3.91766		12.3978	0.719097	0.613354	0.7952	0.61105	0.819543	0.321007	1.00969	0.485	0.461918	0.734795	1.08427	1.07875
		12.4578	1.0286	1.11293	0.894668	1.04269	1.1257	0.847448	0.695382	0.752652	0.935129	1.12235	0.604907	0.994771	0.88811	1.14774	1.19078		12.4578	-2.69452	-3.35615	-3.14618	-3.30488	-3.21454	-3.95917	-3.7663	-3.75654	-4.11298	-3.51972	-2.67011	-3.25116	-3.23896	-3.84443	-3.67597	-4.09833		12.4578	0.650737	0.501044	0.91483	0.4255	0.729213	0.391807	0.941332	0.70229	0.510738	0.795825	0.752235	1.04946
		12.5178	1.01639	1.39369	0.982558	1.13546	0.910857	1.033	1.18122	0.755092	0.874089	1.29081	1.05902	0.941061	0.69768	1.21122	1.0858		12.5178	-2.50469	-3.34942	-3.00274	-3.56427	-3.42022	-4.00372	-3.85723	-3.46417	-4.09893	-3.54718	-2.53155	-2.85137	-3.26885	-4.0379	-3.53741	-3.76446		12.5178	0.719097	0.510814	0.83915	0.53048	0.753623	0.511437	0.890072	0.50697	0.457028	0.803155	0.825475	0.915177
		12.5778	1.23367	1.22279	1.12905	1.16476	1.14523	1.08427	1.02253	0.811242	1.14753	1.01737	1.00775	1.13149	0.88323	1.15507	1.15172		12.5778	-2.92157	-3.50507	-2.70673	-3.51483	-3.53437	-3.64667	-3.78339	-3.88349	-4.2497	-3.40253	-2.4455	-2.90448	-3.383	-3.93964	-3.44159	-3.57831		12.5778	0.616557	0.540114	0.81473	0.59152	0.812223	0.560267	0.953542	0.67299	0.403318	0.742115	1.15995	1.00307
		12.6378	1.1702	1.28871	1.19252	1.13546	1.19894	1.16727	0.880932	0.667202	0.942449	1.27128	0.797787	1.0143	0.83196	1.06229	1.37633		12.6378	-2.4992	-3.43914	-2.87274	-3.29022	-3.47821	-3.97625	-3.73455	-3.31463	-4.1618	-3.61004	-2.487	-3.08514	-3.21942	-3.75409	-3.53192	-3.99579		12.6378	0.787457	0.449774	0.87088	0.5964	0.763393	0.540737	0.909602	0.58022	0.427738	0.649345	0.722935	1.04458
		12.6978	1.2117	1.2936	1.00454	1.39425	1.17453	0.989048	0.861392	0.840542	0.854559	1.33475	1.06146	1.08022	0.81731	1.05009	1.24938		12.6978	-2.60967	-3.37872	-2.66094	-3.23223	-3.56182	-3.77423	-3.91583	-3.69122	-3.96466	-3.6546	-2.88311	-3.08331	-3.32012	-3.86456	-3.65704	-3.85723		12.6978	0.650737	0.752514	0.86112	0.82345	0.802453	0.560267	1.17571	0.67055	0.735348	0.888605	0.871865	0.944477
		12.7578	1.4827	1.39369	0.889788	1.15499	1.26486	1.03788	1.03718	0.764862	1.06941	1.05155	0.831957	0.965471	0.91985	0.952427	1.14195		12.7578	-2.78912	-3.33111	-3.35553	-3.25787	-3.17975	-4.18316	-3.82428	-3.52154	-4.044	-3.75592	-2.72809	-3.31158	-3.46783	-3.72418	-3.3067	-3.6607		12.7578	0.550637	0.671944	1.00272	0.44015	0.782923	0.623747	1.05608	0.81947	0.562008	0.871515	0.986605	1.07631
		12.8178	1.20682	1.25453	1.39516	1.0256	1.11593	1.30643	1.04206	0.901572	1.06452	1.33475	1.01751	0.997211	0.96624	0.976837	1.15904		12.8178	-2.65729	-3.20905	-3.29938	-3.27008	-3.34821	-3.8609	-4.03424	-3.89264	-4.18073	-3.68268	-2.25934	-2.8111	-3.2945	-3.90485	-3.56305	-3.98297		12.8178	0.570177	0.608464	1.06864	0.5671	0.714563	0.555387	1.25383	0.51674	0.457028	0.959405	0.920685	1.16176
		12.8778	1.1409	1.02016	0.953268	1.1257	1.18918	1.50175	0.910222	0.774622	0.961979	1.26151	1.03948	0.985001	0.84661	1.08427	1.02233		12.8778	-3.01068	-3.65521	-3.43549	-3.46723	-3.72846	-4.01166	-3.76996	-3.72113	-4.13373	-3.64057	-2.52484	-2.51508	-2.86908	-4.04828	-3.5185	-3.93598		12.8778	0.601907	0.618234	0.84159	0.48898	0.897673	0.408897	1.03655	0.66322	0.474118	0.673755	0.884065	0.964007
		12.9378	1.50467	1.44008	1.34389	1.35519	1.25265	1.36503	0.954172	0.835662	1.00593	1.39335	0.612237	1.12904	1.11028	1.05253	1.43981		12.9378	-2.77264	-3.63202	-3.38787	-3.48553	-3.39764	-4.03973	-3.46356	-3.71014	-3.8908	-3.68817	-2.42352	-3.04852	-2.81903	-3.87616	-3.21698	-3.92987		12.9378	0.606797	0.759834	1.05643	0.65744	0.904993	0.501677	0.894952	0.7267	0.498538	0.761645	1.02323	0.990857
		12.9978	1.24588	1.12514	1.27553	1.12081	1.50168	1.02323	1.23981	0.835662	1.20368	1.4202	0.631767	1.02406	0.73431	1.27714	1.1151		12.9978	-2.80987	-3.46417	-3.39581	-3.56183	-3.34454	-3.99884	-3.58868	-3.73272	-4.46515	-3.80841	-2.52423	-3.06622	-3.45929	-3.74005	-3.61798	-3.84747		12.9978	0.794787	0.698804	1.11258	0.78927	0.702363	0.521207	0.853442	0.48012	0.393558	0.749445	0.910925	1.10317
		13.0578	1.25076	1.34486	1.06557	1.26242	1.24533	1.17704	0.934642	0.935752	0.852119	1.32499	0.929617	0.901991	0.73431	1.23319	1.06139		13.0578	-2.83184	-3.36651	-3.36163	-3.17608	-3.58379	-3.8084	-3.6961	-3.59844	-4.01104	-3.58868	-2.59258	-2.85137	-3.07354	-3.60088	-3.78887	-3.6668		13.0578	0.570177	0.320384	1.17606	0.50363	0.909873	0.423547	0.951102	0.77309	0.627928	0.859305	0.945105	1.08364
		13.1178	1.2703	1.37904	1.20229	1.3381	1.0842	1.14286	0.700262	1.16525	1.05232	1.47391	0.902767	0.965471	0.87591	1.38456	1.286		13.1178	-2.76471	-3.56061	-3.30182	-3.29938	-3.76081	-3.94147	-3.81452	-3.58258	-3.99762	-3.68756	-2.67194	-3.08942	-3.25055	-4.00983	-3.62897	-4.15143		13.1178	0.789897	0.698804	0.98563	0.40841	0.956263	0.313687	0.858332	0.50942	0.405758	0.830005	1.00126	0.929827
		13.1778	1.36551	1.12758	1.05581	1.39913	1.02804	1.06718	0.924872	0.904022	1.1695	1.27128	0.985767	0.894671	0.59026	1.08182	1.20299		13.1778	-2.58466	-3.2536	-3.09979	-3.3537	-3.55389	-4.04706	-3.8371	-3.59052	-4.37909	-3.42938	-3.10223	-3.12177	-3.3952	-3.8786	-3.56366	-4.11542		13.1778	0.645857	1.07477	0.87088	0.55001	0.909873	0.543177	0.990162	0.53383	0.642578	0.683525	1.12577	1.02016
		13.2378	1.20438	1.23988	1.12905	1.23556	0.993857	1.13065	0.988352	1.06271	1.08894	1.13212	1.03704	1.24135	1.01507	1.2161	1.40563		13.2378	-2.58343	-3.30121	-3.35248	-3.57953	-3.62103	-4.19964	-3.48919	-3.70404	-4.41449	-3.55023	-2.56878	-3.25482	-3.17914	-3.76751	-3.82611	-3.87738		13.2378	0.470077	0.754954	0.98563	0.79904	0.751183	0.340537	0.794852	0.67299	0.569338	0.898365	1.0745	1.24233
		13.2978	1.33621	1.44496	1.39272	1.17697	1.27463	0.954868	0.817452	0.713592	1.25984	0.988068	0.902767	1.13149	1.19085	1.43827	1.24205		13.2978	-3.17487	-3.14069	-3.05524	-3.65827	-3.65094	-3.80231	-3.82672	-3.81452	-4.22223	-3.74616	-2.88434	-2.78913	-3.56549	-3.65583	-3.25543	-4.05622		13.2978	0.723977	0.593824	0.99784	0.6965	0.731653	0.504117	0.894952	0.97084	0.376468	0.776295	1.12577	1.28872
		13.3578	1.34354	1.34486	1.13393	1.37228	0.857147	1.30643	0.993232	0.935752	0.947339	1.0662	0.922297	1.06069	1.05657	1.30888	1.43981		13.3578	-2.08844	-3.3482	-2.96734	-3.54107	-3.419	-3.88043	-3.60211	-3.87554	-4.33453	-3.63629	-2.60845	-2.85748	-3.21881	-4.06353	-3.46295	-3.96832		13.3578	0.702007	0.769604	0.91971	0.57199	0.697473	0.560267	1.15618	0.65346	0.459468	0.476005	0.903605	0.837057
		13.4178	1.51444	1.79164	1.19252	1.24777	1.23312	1.18925	1.1861	0.989462	0.925359	1.43241	0.907647	1.06801	0.90032	1.39432	1.25182		13.4178	-2.68659	-3.35553	-3.42878	-3.57526	-3.25788	-4.2027	-3.74128	-3.77546	-4.41999	-3.68512	-2.67682	-2.94294	-3.1236	-4.00739	-4.0611	-4.05866		13.4178	0.750837	0.779364	0.98807	0.55978	0.646203	0.416227	0.982842	0.77309	0.569338	0.549245	1.30888	0.856587
		13.4778	1.19705	1.65981	1.30727	1.62618	1.36984	1.15995	0.919992	0.945522	1.13044	1.46415	1.01019	0.797011	1.13958	1.2869	1.33727		13.4778	-2.53461	-3.32318	-3.3183	-3.60883	-3.43061	-3.78461	-3.95551	-4.08246	-4.33393	-3.63813	-2.56147	-3.10102	-3.38422	-3.74555	-3.78217	-4.09955		13.4778	0.575057	0.554754	0.9246	0.98947	0.675503	0.252647	0.782642	0.52651	0.352048	0.849535	1.03788	1.11049
		13.5378	1.28494	1.40102	1.03872	1.07443	1.15988	1.42362	1.13239	1.17989	0.942449	1.36893	0.892997	0.916641	0.71233	1.32352	1.43248		13.5378	-2.69818	-3.41352	-3.47455	-3.66742	-3.48432	-4.09711	-3.92621	-3.9018	-4.34125	-3.37445	-2.88617	-3.05219	-3.33783	-4.01899	-3.74311	-4.05072		13.5378	0.831407	0.610914	0.90995	0.48898	0.804893	0.662807	1.08538	0.75844	0.610838	0.922785	0.915805	0.942037
		13.5978	1.24344	1.25453	1.18764	1.57736	1.0256	1.22343	0.863842	0.938202	1.07185	1.35673	0.805107	1.05336	0.94671	1.0452	1.62535		13.5978	-2.92523	-3.65033	-2.9472	-3.64545	-3.55511	-4.18011	-3.87494	-4.0849	-4.31927	-3.41351	-2.62494	-3.21088	-3.24506	-3.85785	-3.60394	-3.96283		13.5978	0.555527	0.772044	0.94413	0.51095	0.997773	0.501677	0.999932	0.55092	0.498538	0.722585	1.06962	0.878557
		13.6578	1.53885	1.63051	0.999648	1.51632	1.32834	1.16727	1.11042	0.864952	1.04743	1.33964	1.10296	0.865371	0.82952	1.29179	1.17125		13.6578	-2.71343	-3.55084	-3.49712	-3.50933	-3.36773	-3.87798	-3.94634	-3.55816	-4.09039	-3.96343	-3.00396	-3.15777	-3.09185	-3.773	-3.44585	-3.78033		13.6578	0.667827	0.808664	1.06376	0.73312	0.746303	0.540737	1.1513	0.56557	0.601078	0.646905	0.845005	1.1227
		13.7178	1.29959	1.3644	0.926408	1.31368	0.954797	1.25272	0.732002	0.965052	0.805729	1.3494	1.13226	1.01674	0.66839	1.26981	1.16881		13.7178	-2.81232	-3.39826	-3.62286	-3.65949	-3.33234	-4.04034	-4.14288	-3.79376	-4.23322	-3.93536	-2.42902	-3.09064	-3.49591	-4.02081	-3.95245	-3.70831		13.7178	0.504257	0.767164	0.96366	0.65988	0.897673	0.445527	0.892512	0.94643	0.352048	1.04973	0.918245	1.37661
		13.7778	1.47293	1.49379	1.1437	1.57247	1.21847	0.888948	0.829662	1.12618	0.800849	1.16874	0.983327	1.09487	1.04192	1.2747	1.37145		13.7778	-2.92157	-3.71991	-3.15838	-3.38055	-3.23163	-4.05194	-4.05926	-3.93475	-4.42303	-3.466	-2.87762	-2.7702	-3.50018	-3.99823	-3.73456	-4.01044		13.7778	0.709337	0.745184	1.22977	0.64035	0.734093	0.342987	1.15618	0.66811	0.383788	0.715265	0.866975	1.15688
		13.8378	1.22879	1.73305	1.19741	1.17697	1.05246	1.13309	1.09333	0.869842	1.02058	1.43729	0.851497	1.13881	0.91009	1.2454	1.37389		13.8378	-2.79645	-3.28229	-3.33844	-3.51666	-3.55328	-4.15875	-3.86578	-3.82916	-3.97076	-4.25885	-2.60358	-3.24567	-3.33356	-3.81207	-3.94879	-3.72418		13.8378	0.621447	0.718334	0.85868	0.71603	0.897673	0.338097	0.719172	0.64125	0.479008	0.978935	1.09892	0.966447
		13.8978	1.23612	1.57192	0.901998	1.62618	1.2966	1.01835	1.00056	0.933312	1.11579	1.3787	0.751397	1.09975	0.82708	1.2454	1.39586		13.8978	-2.36676	-3.62897	-3.24323	-3.59967	-3.57282	-4.01715	-3.607	-3.68756	-4.16364	-3.60944	-2.65729	-2.96491	-3.63141	-4.12702	-3.83649	-3.96588		13.8978	0.853377	0.632884	0.82694	0.96261	0.800013	0.508997	0.924242	0.80727	0.581538	0.964285	1.16484	0.964007
		13.9578	1.43387	1.30336	1.27553	1.41378	1.35763	1.25516	0.844312	0.918662	1.19636	1.19559	1.11273	1.18764	0.91497	1.26981	1.42272		13.9578	-2.53277	-3.34576	-3.21393	-3.3067	-3.78766	-3.91217	-3.95611	-3.85601	-4.24908	-3.60211	-2.71344	-2.97711	-3.10162	-3.7193	-3.83893	-3.85601		13.9578	0.802107	0.879464	0.89042	0.76242	0.812223	0.718957	1.02923	0.69985	0.459468	0.864185	0.903605	1.30092
		14.0178	1.36795	2.01137	1.33168	1.73849	1.42111	1.33085	1.086	0.899132	1.09382	1.39335	0.897877	0.853171	0.93206	1.19169	1.53258		14.0178	-2.93866	-3.8371	-3.20478	-3.35858	-3.50995	-4.08124	-3.69062	-3.99823	-4.41327	-3.36591	-2.82147	-2.94354	-3.36591	-3.7956	-3.90058	-4.26435		14.0178	0.592147	0.798894	0.92704	0.53048	0.450893	0.618857	1.03167	0.33608	0.518068	0.771415	1.04521	1.11293
		14.0778	1.30936	1.53529	1.21206	1.40646	1.21359	1.32108	1.06403	0.784392	1.20857	1.32987	1.09075	1.05336	0.83196	1.44315	1.28111		14.0778	-2.75433	-3.43548	-3.16448	-3.65032	-3.57952	-3.91155	-4.04339	-3.74798	-4.28997	-3.96282	-2.84954	-2.72747	-3.38177	-3.87737	-3.72112	-3.82366		14.0778	0.680037	0.938054	0.96366	0.49874	0.834193	0.428437	0.914482	0.81215	0.471678	0.974055	1.09648	1.07631
		14.1378	1.55594	1.47182	1.09487	1.08419	1.05734	0.974398	1.02009	0.899132	1.24275	1.47147	0.846607	1.05824	0.83684	1.30643	1.16393		14.1378	-2.76776	-3.57831	-3.35126	-3.24872	-3.81512	-4.02264	-3.75653	-4.49872	-4.26434	-3.6076	-2.79461	-3.09735	-3.5246	-4.06415	-3.93719	-4.15204		14.1378	0.645857	0.654854	0.91971	0.82589	0.834193	0.626187	0.882742	0.76576	0.435058	0.905695	1.20146	1.42788
		14.1978	1.24344	1.31313	1.16567	1.32345	1.30148	1.01102	0.790592	0.977262	1.09626	1.38114	1.06634	1.43178	0.83196	1.32108	1.27379		14.1978	-2.77264	-3.63934	-3.38055	-3.56854	-3.26824	-3.91278	-3.95184	-4.15936	-4.40594	-3.76141	-2.4699	-3.00457	-3.10955	-3.81756	-3.47821	-3.99578		14.1978	0.802107	0.759834	1.10282	0.65744	0.597373	0.516327	1.43206	0.64614	0.664548	0.795825	1.05986	1.01284
		14.2578	1.57059	1.52797	1.40004	1.37716	1.49679	1.04032	0.951732	0.911342	1.18659	1.29813	1.36175	1.14125	1.01995	1.40653	1.68395		14.2578	-2.60724	-3.75958	-3.20538	-3.53009	-3.49103	-4.18194	-3.95245	-4.06232	-4.0965	-3.57403	-2.59015	-2.81232	-3.29816	-4.31134	-3.75226	-3.81085		14.2578	0.557967	0.645094	0.96366	0.57931	1.02706	0.758027	0.877862	0.94155	0.461918	1.12541	1.05497	0.912737
		14.3178	1.40213	1.4059	1.46352	1.27462	1.06711	1.21366	0.815012	1.09445	1.08894	1.57645	1.06634	1.1852	0.95403	1.19169	1.49352		14.3178	-2.63837	-3.23651	-3.37323	-3.65155	-3.58075	-4.16181	-4.06171	-3.8078	-4.28388	-3.76874	-2.84345	-2.96063	-3.466	-4.59393	-3.52216	-4.08124		14.3178	0.868027	0.815984	0.7659	0.56955	0.909873	0.399137	1.21965	0.66811	0.442378	0.900805	0.954865	1.29848
		14.3778	1.29471	1.23988	1.24135	1.52365	1.2258	1.2161	0.858952	1.05538	1.18415	1.35184	0.927177	1.16078	1.15423	1.15263	1.48619		14.3778	-3.09064	-3.57892	-3.16144	-3.77912	-3.45685	-3.84259	-4.08429	-3.94513	-4.18195	-3.83527	-3.0589	-2.93439	-3.28839	-4.02082	-3.93781	-4.41877		14.3778	0.753277	0.784254	0.9368	0.57931	0.853723	0.499237	1.25383	0.47768	0.330078	0.815355	1.27226	1.26918
		14.4378	1.34354	1.77944	1.13637	1.51388	1.15744	1.31864	1.12018	0.984582	1.17439	1.35184	1.02972	1.41469	0.86614	1.2869	1.43981		14.4378	-2.84649	-3.57403	-3.66925	-3.52276	-3.70099	-4.00616	-3.6131	-3.84991	-4.31866	-3.63263	-2.79767	-3.32501	-3.3836	-4.34308	-3.66681	-4.13067		14.4378	0.714217	0.884344	1.04911	0.63302	1.08077	0.465057	0.977962	0.87807	0.457028	1.17424	1.15019	1.00307
		14.4978	1.49002	1.86244	0.970358	1.29904	1.28927	1.06962	0.949292	1.03585	1.20612	1.46415	0.939387	1.01186	0.6513	0.998817	1.3983		14.4978	-2.79035	-3.60577	-3.54718	-3.45929	-3.53253	-4.11115	-3.85236	-4.11115	-4.40656	-3.78888	-2.65851	-3.30304	-3.56915	-4.10138	-3.77423	-4.00372		14.4978	0.604357	0.837964	0.92215	0.79904	0.958703	0.758027	1.23919	0.84389	0.486328	0.888605	1.16484	1.32778
		14.5578	1.91971	1.75258	1.09731	1.46505	1.15256	0.971958	1.06891	0.938202	1.10847	1.47391	1.04437	0.975241	1.04925	1.10136	1.23961		14.5578	-2.95758	-3.49225	-3.08453	-3.46051	-3.46539	-4.0318	-3.97076	-3.92926	-4.03424	-3.84625	-3.10894	-3.28228	-3.36529	-3.85357	-3.75103	-3.99029		14.5578	0.733747	0.698804	1.00028	0.64279	0.763393	0.321007	0.926692	0.62172	0.437498	1.0717	1.05497	1.14956
		14.6178	1.31668	1.61098	1.11684	1.37228	1.26974	1.32352	1.2154	1.04562	1.29402	1.0955	0.988207	0.892231	0.80511	1.44071	1.26647		14.6178	-2.56634	-3.55511	-3.4013	-3.79925	-3.74554	-3.77728	-3.90423	-3.89202	-4.38275	-3.8847	-2.8056	-2.90081	-3.33294	-3.99212	-3.46234	-4.20452		14.6178	0.665387	0.603584	0.90995	0.75509	0.851283	0.557827	1.16594	0.64614	0.581538	1.08635	1.304	1.3644
		14.6778	1.39969	1.82338	1.02407	1.16232	1.45041	1.26493	1.16657	0.967492	1.2281	1.49589	0.822197	1.0436	1.02727	1.13554	1.62535		14.6778	-3.06012	-3.65338	-3.70221	-3.46539	-3.59235	-4.44196	-3.98785	-3.88776	-4.28571	-3.70953	-3.08698	-2.91852	-3.76324	-4.25641	-3.56549	-4.00006		14.6778	0.660507	0.757394	1.15897	0.60617	0.775603	0.438197	1.10735	0.80483	0.405758	0.910575	1.11845	1.26674
		14.7378	1.34598	1.89418	1.30483	1.1257	1.22336	1.25272	1.10065	1.09689	1.21833	1.89139	1.1054	1.26332	0.94915	1.12089	1.29088		14.7378	-3.01312	-3.15472	-3.1474	-3.58197	-3.62103	-4.02875	-4.36322	-4.03119	-4.3266	-3.38177	-3.03021	-3.2597	-3.38666	-4.0141	-3.55755	-3.914		14.7378	0.755717	0.894114	0.92948	0.66964	0.821983	0.504117	1.30755	1.02211	0.566898	1.06438	0.954865	1.28627
		14.7978	1.49246	1.37172	1.40737	1.30392	1.04758	1.39921	1.06891	1.16036	1.28669	1.40311	0.988207	1.24867	1.27141	1.32597	1.30797		14.7978	-2.88007	-3.57343	-3.10956	-3.90057	-3.92011	-4.02997	-3.90057	-3.67597	-4.05927	-3.95184	-3.03876	-3.02167	-3.47821	-4.44745	-3.88348	-4.23749		14.7978	0.765487	0.913644	0.9246	0.65011	0.895233	0.472377	1.29778	0.77065	0.413088	0.922785	1.38212	0.939587
		14.8578	1.3411	1.6061	1.2145	1.3088	1.06466	0.954868	1.17878	1.10665	1.12312	1.26151	1.05657	1.16567	1.00286	1.5286	1.52037		14.8578	-2.44428	-3.54291	-3.2768	-3.78705	-3.54779	-3.93598	-4.05316	-3.83588	-4.27289	-3.831	-2.99115	-2.96918	-3.55268	-4.21186	-3.74066	-4.10443		14.8578	0.887557	0.815984	1.37381	0.63546	0.807343	0.521207	1.14397	0.79506	0.405758	1.02776	1.21855	1.18862
		14.9178	1.5828	1.83803	1.5392	1.51144	1.25265	1.04764	1.03718	1.14816	1.24763	1.64481	0.949147	1.0143	1.12493	1.2869	1.39342		14.9178	-3.03815	-3.72907	-3.55328	-3.69	-3.73639	-4.21979	-4.04645	-4.31989	-4.22223	-3.78766	-3.17487	-3.1944	-3.65582	-3.98053	-3.93658	-4.35407		14.9178	0.565287	0.486394	0.98075	0.56466	0.575403	0.516327	1.06585	0.59242	0.740238	1.15715	1.24296	1.13979
		14.9778	1.50711	1.82094	1.3976	1.42111	1.35031	1.20878	0.934642	1.06515	1.14997	1.53739	0.905207	1.27797	0.99798	1.18925	1.2152		14.9778	-2.9057	-3.47943	-3.289	-3.67474	-3.54779	-3.95306	-4.09222	-4.07513	-4.36321	-3.53558	-2.86663	-2.89837	-3.55023	-4.00677	-3.77728	-4.20696		14.9778	0.633647	0.825754	1.02469	0.5964	1.02462	0.443077	1.13421	0.82436	0.535158	1.16203	1.06474	1.31801
		15.0378	1.52176	1.44985	1.19741	1.39913	1.28683	1.30155	1.17878	1.33614	1.23298	1.59598	0.807547	0.994771	1.11272	1.32108	1.26403		15.0378	-2.85565	-3.21942	-3.65155	-3.71747	-3.71259	-4.10321	-3.9079	-4.02753	-4.2619	-3.87616	-2.74091	-2.78241	-3.55634	-3.98603	-4.02265	-4.08124		15.0378	0.811877	0.813544	1.24686	0.65011	0.724333	0.494347	1.23919	0.89272	0.530268	0.917895	1.14775	1.36196
		15.0978	1.3826	1.45473	1.3561	1.52609	1.20627	1.26981	1.31061	1.04073	1.26716	1.61551	1.23968	1.11928	1.02972	1.48222	1.54235		15.0978	-2.90448	-3.80292	-3.47089	-3.67597	-3.81269	-3.82245	-4.29853	-4.2912	-4.28876	-3.78583	-2.758	-3.05829	-3.68817	-3.94208	-3.84442	-4.08612		15.0978	0.772807	0.867254	1.03446	0.57687	0.953823	0.726287	1.27092	0.98793	0.403318	1.06926	1.12333	1.13735
		15.1578	1.54617	1.72328	1.19985	1.39425	1.49191	1.42606	1.14704	0.965052	1.2403	1.57157	1.06878	1.43422	1.22015	1.37968	1.50084		15.1578	-2.7818	-3.49957	-3.59235	-3.83649	-3.79742	-4.25885	-3.98541	-4.10992	-4.52496	-4.07819	-3.32623	-2.87213	-3.52887	-4.35407	-4.00494	-4.26129		15.1578	0.785017	0.574284	1.1492	0.71847	0.746303	0.789757	1.07073	0.8268	0.815918	0.966725	1.13798	1.33999
		15.2178	1.63162	1.79897	1.44887	1.72384	1.25509	1.40653	0.990792	1.18966	0.915599	1.64481	1.10784	1.2975	1.03216	1.39188	1.43981		15.2178	-3.01861	-3.68511	-3.5899	-3.75591	-3.60211	-3.66558	-4.10015	-4.14166	-4.51519	-3.89263	-2.78424	-3.12359	-3.36285	-4.20757	-3.92193	-4.32965		15.2178	0.828967	0.964914	1.12235	0.66476	0.995323	0.511437	1.41741	0.90737	0.710938	1.14494	1.21366	1.49135
		15.2778	1.68045	1.80385	1.50747	1.61886	1.29904	1.56034	0.861392	1.1628	1.13288	1.67411	1.04925	1.17055	1.01018	1.21366	1.58385		15.2778	-2.87091	-3.35675	-3.37872	-3.59845	-3.66436	-4.33087	-4.16241	-4.00616	-4.33819	-3.63995	-2.77081	-3.05401	-3.52765	-3.81329	-3.81085	-4.11602		15.2778	0.868027	0.769604	1.14432	0.66232	0.807343	0.594447	0.892512	0.7267	0.425288	1.27434	1.37968	1.17885
		15.3378	1.68534	1.92104	1.28286	1.63595	1.44064	1.04764	1.13239	1.2629	1.16462	1.42264	0.997977	1.09975	0.91741	1.32841	1.67174		15.3378	-2.9527	-3.60455	-3.71441	-3.73883	-3.72418	-3.9024	-4.21979	-4.15143	-4.48102	-3.86334	-2.99664	-3.05768	-3.46783	-4.24664	-4.03912	-3.99762		15.3378	0.782577	0.837964	1.18338	0.66232	1.20284	0.650597	1.14397	0.77065	0.317868	1.16692	1.28935	1.31069
		15.3978	1.47782	1.72328	1.46352	1.59445	1.33566	1.14774	1.13727	0.803922	1.24763	1.53739	1.09808	0.943501	0.976	1.36991	1.59361		15.3978	-3.04059	-3.54596	-3.52154	-3.71197	-3.78522	-4.0733	-4.22223	-4.03912	-4.48102	-3.93414	-3.19684	-2.94293	-3.4483	-3.98541	-3.77301	-4.31988		15.3978	0.767927	0.569404	1.0369	0.70382	1.05636	0.526087	1.20501	0.6559	0.620608	1.20842	1.03056	1.37416
		15.4578	1.6243	1.79897	1.61	1.51632	1.39425	1.11845	0.985912	0.894252	1.3404	1.69608	1.02239	1.16322	0.87102	1.46513	1.64244		15.4578	-2.96612	-3.50567	-3.68389	-3.80596	-3.74248	-4.41631	-3.97442	-3.78643	-4.51641	-3.85967	-3.22979	-3.27617	-3.57891	-4.27959	-3.94024	-4.1795		15.4578	0.521347	0.667064	1.14188	0.67697	0.800013	0.648157	1.06096	0.97572	0.737788	0.998465	1.40653	1.49868
		15.5178	1.67557	1.65981	1.29262	1.57003	1.17941	1.12821	1.32038	1.16036	1.42829	1.64481	1.02972	1.05824	0.94182	1.22831	1.27867		15.5178	-2.88067	-3.6839	-3.4129	-3.69366	-3.71563	-4.03058	-3.86456	-4.20147	-4.38214	-3.69366	-3.34698	-3.39581	-3.7254	-4.29181	-4.28936	-4.16729		15.5178	0.631207	0.842844	1.51786	0.85275	0.829313	0.540737	1.11712	0.80727	0.527828	1.0009	1.30155	1.12026
		15.5778	1.56571	1.66469	1.31704	1.57003	1.4675	1.22343	1.05671	1.08224	1.17439	1.38358	1.08587	1.30238	0.89056	1.18681	1.37389		15.5778	-2.805	-3.65216	-3.67658	-3.97443	-3.78644	-4.13556	-4.32599	-3.78644	-4.45783	-3.93292	-3.20783	-2.99054	-3.74982	-4.28937	-3.88898	-4.18439		15.5778	0.860697	0.588934	0.94169	0.91867	0.763393	0.684777	1.09026	0.72182	0.334958	1.06926	0.791295	1.28139
		15.6378	1.70975	2.14809	1.45864	1.53341	1.30148	1.29911	0.988352	1.01388	1.35261	1.29325	1.51556	0.972791	1.05901	1.24296	1.31285		15.6378	-3.16266	-3.85358	-4.12702	-3.8194	-3.66559	-4.08551	-3.97565	-4.09528	-4.42975	-3.88044	-2.91608	-3.36042	-3.78278	-4.18317	-3.62653	-4.06354		15.6378	0.780137	0.923414	1.21512	0.78927	0.985563	0.633507	0.975512	0.70473	0.686518	0.998465	1.56278	1.33022
		15.6978	1.46561	1.77455	1.00209	1.3674	1.47482	1.19413	1.35212	1.20431	1.32331	1.43973	1.21527	1.14858	0.87835	1.46513	1.87194		15.6978	-2.77081	-3.54962	-3.6253	-3.63995	-3.99151	-4.14776	-3.85724	-3.97442	-4.42364	-3.70343	-2.95392	-3.15411	-3.47882	-4.19659	-4.0794	-4.29181		15.6978	0.794787	0.730534	1.31278	0.56222	0.887903	0.726287	1.14153	0.85854	0.728028	0.891045	1.17948	1.24721
		15.7578	1.88309	1.62563	1.40249	1.7629	1.56515	1.49442	1.01032	1.30441	1.01081	1.74491	1.12249	1.07533	1.12737	1.50907	1.57897		15.7578	-3.06134	-3.27618	-3.79376	-3.92071	-3.77911	-4.1087	-4.26007	-4.2503	-4.42609	-4.05743	-2.99542	-2.96612	-3.76446	-4.08917	-3.97931	-4.32843		15.7578	0.755717	0.781804	1.10526	0.79171	0.853723	0.533417	1.28313	0.84389	0.674318	0.898365	0.971955	1.10073
		15.8178	1.86844	1.59389	1.34633	1.72384	1.13547	1.33573	1.24225	1.05294	1.30378	1.62772	1.0346	0.882461	1.03948	1.38212	1.24694		15.8178	-3.00275	-3.59357	-3.49835	-3.5716	-3.69855	-4.01349	-3.7547	-4.05011	-4.18683	-3.66193	-3.26398	-2.9466	-3.79376	-4.31867	-3.9549	-4.08917		15.8178	0.638537	0.791574	0.8953	0.86007	1.19796	0.701867	1.25383	0.78774	0.806148	1.24993	1.32109	1.37172
		15.8778	1.68778	1.67934	1.31215	1.4504	1.30148	1.23563	1.02497	1.1628	1.36726	1.45438	1.02972	1.1852	1.13714	1.26981	1.47643		15.8778	-3.15594	-3.58075	-3.86639	-3.78583	-3.79803	-4.09344	-4.40594	-3.99823	-4.4328	-3.89325	-3.12665	-3.17059	-3.98358	-4.1911	-4.21063	-3.98846		15.8778	0.631207	0.913644	1.04911	0.57931	1.00021	0.513877	1.17571	0.85365	0.435058	1.18401	1.12577	1.49135
		15.9378	1.75369	1.55971	1.32436	1.26974	1.14279	1.24052	1.12995	1.42648	1.39655	1.408	0.807547	1.22426	1.00042	1.36991	1.64488		15.9378	-3.24811	-3.95855	-3.8609	-3.94879	-3.93658	-3.96588	-4.09283	-4.23687	-4.3443	-4.15875	-3.35797	-3.30426	-3.93414	-4.41266	-4.12213	-4.24664		15.9378	0.726427	0.671944	1.16874	0.64523	1.01241	0.518767	1.04632	0.96596	0.647458	1.06438	1.43827	1.22524
		15.9978	1.57059	1.53041	1.40249	1.63107	1.3259	1.1746	1.12018	1.14816	1.29402	1.69364	1.08831	1.56362	0.91253	1.10624	1.5692		15.9978	-2.89105	-3.51361	-3.21332	-3.78705	-4.21673	-4.37787	-4.09466	-4.03851	-4.2558	-3.74554	-3.34027	-3.51605	-3.73089	-3.79681	-4.28509	-4.27533		15.9978	0.804547	0.994214	1.30301	0.71847	1.03195	0.574917	1.05608	0.94399	0.618168	1.07414	1.26249	1.38637
		16.0578	1.81961	2.01381	1.51967	1.67013	1.54806	1.25272	1.25202	1.37521	1.23786	1.47635	1.1762	1.32192	0.98089	1.16972	1.46666		16.0578	-3.22308	-3.71381	-3.62592	-3.81146	-3.70404	-4.41449	-4.0849	-4.32172	-4.3681	-3.89447	-3.19135	-3.57709	-3.84076	-4.17279	-4.0141	-4.22894		16.0578	0.748397	1.21882	1.14432	0.7673	0.936733	0.670127	1.0219	0.82436	0.659668	1.2841	1.36015	1.17885
		16.1178	1.60233	1.87709	1.43178	1.54074	1.61886	1.32841	1.24714	1.08224	1.2989	1.74735	1.27386	1.0143	0.8344	1.37723	1.65709		16.1178	-2.95331	-3.69306	-3.51483	-3.52948	-3.91278	-4.12763	-4.36444	-4.55487	-4.78192	-3.83954	-3.3244	-3.24628	-3.81024	-4.42792	-4.3327	-4.48407		16.1178	0.689807	0.818434	1.14188	0.87472	1.23702	0.755577	1.1635	0.75844	0.759768	1.22063	1.16972	1.37905
		16.1778	1.70731	1.83803	1.40493	1.76046	1.509	1.38456	1.26667	1.28487	0.927799	1.5618	0.802667	1.29506	1.09319	1.35526	1.7694		16.1778	-2.95392	-3.75714	-3.9671	-3.83283	-3.84992	-4.11603	-4.15753	-4.34308	-4.57501	-3.93536	-3.24933	-3.31281	-3.84015	-4.49933	-3.96954	-4.34064		16.1778	0.806987	1.02595	1.51542	0.79171	1.11007	0.853237	1.01214	0.76821	0.532718	1.04973	1.36503	1.17641
		16.2378	1.57547	1.74281	1.58803	1.6921	1.37961	1.13554	1.13239	1.25314	1.29646	1.63749	0.863697	1.15346	1.48138	1.48954	1.50817		16.2378	-3.22858	-3.44586	-3.8902	-3.7486	-3.95368	-4.3736	-4.13922	-4.315	-4.56403	-3.5484	-3.32623	-3.28717	-3.8194	-4.33209	-4.29303	-4.41022		16.2378	0.924177	0.920964	1.05643	0.5964	1.01486	0.599327	1.19036	1.01967	0.652348	1.22551	1.24296	1.38637
		16.2978	1.5828	1.67201	1.19252	1.66525	1.26242	1.32352	1.27399	1.11398	1.35505	1.57889	0.861257	0.948381	1.15911	1.2454	1.21276		16.2978	-3.18463	-3.77789	-3.84381	-3.69976	-3.68023	-4.13922	-4.42486	-4.13189	-4.4859	-3.99273	-3.25543	-3.3897	-3.52154	-4.39312	-4.34185	-4.33209		16.2978	0.804547	1.18464	1.33475	0.67208	0.983123	0.794647	1.29046	1.0978	0.515628	1.04485	1.14775	1.51577
		16.3578	1.91239	1.87221	1.37563	1.66525	1.30148	1.24052	1.02497	1.17257	1.24275	1.70096	1.1762	1.16322	1.18597	1.42606	1.35436		16.3578	-3.06805	-3.63445	-3.55877	-3.82244	-3.82733	-4.11541	-4.29119	-4.13983	-4.41815	-3.68572	-3.0827	-3.2658	-3.95428	-4.06902	-4.20818	-4.32049		16.3578	0.877787	1.06257	1.22489	0.79415	1.08077	0.721397	1.44426	0.95864	0.408198	1.15715	1.10136	1.37661
		16.4178	1.90018	1.86	1.25844	1.60665	1.53586	1.12577	0.983472	1.363	1.128	1.77665	1.33734	1.13149	1.14446	1.48954	1.6693		16.4178	-3.29388	-3.61859	-4.02875	-3.9848	-3.95306	-4.2973	-4.4096	-4.21673	-4.66595	-3.85541	-3.26214	-3.2597	-3.95062	-4.26068	-4.185	-4.00189		16.4178	0.904647	0.801344	1.2786	0.84298	0.934293	0.679897	1.43206	0.72426	0.537598	0.974055	1.55058	1.46694
		16.4778	1.6658	1.82094	1.33413	1.61154	1.34787	1.41874	1.28132	1.22384	1.56257	1.62528	1.29583	1.01918	1.30071	1.5579	1.73033		16.4778	-3.32623	-3.20416	-3.70709	-3.64605	-3.78033	-4.12701	-4.20758	-4.00494	-4.4859	-3.57769	-3.10162	-3.36285	-3.98053	-4.25641	-4.13922	-4.50787		16.4778	0.692247	1.00153	1.137	0.69894	0.944053	0.552947	1.2221	0.90492	0.808598	0.974055	1.37968	1.38149
		16.5378	1.53153	1.69399	1.75405	1.7629	1.43332	1.33085	1.41559	1.19943	1.65534	1.47635	1.23724	1.10463	1.11028	1.39188	1.61559		16.5378	-3.37506	-3.82184	-3.80719	-3.86334	-3.99274	-4.08795	-4.21246	-4.30036	-4.44928	-3.77301	-3.33844	-3.10162	-3.84381	-4.32721	-4.02692	-4.35895		16.5378	0.963237	1.03083	1.13456	0.70138	1.08321	0.396697	1.43938	0.77797	0.637698	1.09123	1.25273	1.24965
		16.5978	1.53885	1.80629	1.35854	1.65548	1.63595	1.73368	0.907782	1.10421	1.48444	1.64481	1.06146	1.31459	1.26409	1.24784	1.30797		16.5978	-3.0943	-3.64361	-3.84869	-3.78277	-3.76568	-4.30768	-4.34918	-4.38824	-4.52252	-4.08062	-3.3775	-3.1358	-3.80475	-4.61773	-3.98541	-4.15875		16.5978	0.733747	0.896554	1.19071	0.85275	1.00753	0.521207	1.24163	1.03432	0.642578	1.17668	1.16239	1.57924
		16.6578	1.63895	1.99428	1.2267	1.87521	1.45041	1.27225	1.06403	1.11154	1.45027	1.93778	1.10784	1.11928	0.9638	1.23563	1.81822		16.6578	-2.971	-3.69122	-3.88897	-3.81329	-3.90606	-4.17706	-3.91583	-4.30157	-4.4627	-4.03301	-3.29571	-3.1126	-3.96466	-4.22589	-4.04278	-4.50421		16.6578	0.736187	0.869704	1.32499	1.06027	1.52023	0.599327	1.22698	0.7975	0.583988	1.35002	1.34794	1.65737
		16.7178	1.63651	1.7599	1.89809	1.61642	1.37716	1.2454	1.10065	1.2629	1.45027	1.69852	1.05902	1.37319	1.09563	1.51639	1.47399		16.7178	-3.37322	-3.81756	-3.99334	-3.66619	-3.81268	-4.11297	-4.45477	-4.3034	-4.36688	-3.75408	-3.58807	-3.17547	-3.82488	-4.18865	-3.87127	-4.25945		16.7178	0.780137	1.16022	1.40311	1.1091	0.770713	0.504117	1.34905	0.66567	0.801268	1.30852	1.59696	1.38393
		16.7778	1.84647	2.10903	1.32436	1.69943	1.08664	1.47001	1.17878	1.20919	1.54548	1.42753	1.09075	1.21938	1.12737	1.56522	1.6986		16.7778	-3.13885	-4.09588	-4.12029	-4.10565	-3.88592	-4.13494	-4.27166	-4.41082	-4.3034	-3.94207	-3.38543	-3.45379	-3.63201	-4.31072	-4.12518	-4.53289		16.7778	0.863137	0.913644	1.01981	0.85519	1.03195	0.499237	1.38323	0.86098	0.659668	1.30119	1.29179	1.09584
		16.8378	2.24442	2.23354	1.32436	1.41134	1.56759	1.41386	1.09333	1.04318	1.33552	1.79618	0.985767	0.945941	1.21282	1.387	1.77916		16.8378	-2.96674	-3.59174	-3.64789	-3.87006	-3.91889	-4.29486	-4.25092	-4.35101	-4.39008	-3.831	-3.33783	-3.29144	-3.78461	-4.25824	-4.05805	-4.44379		16.8378	0.968127	0.764714	1.21268	0.75509	1.06124	0.650597	1.22942	0.97084	0.537598	1.35735	1.19657	1.48159
		16.8978	1.91483	2.06264	1.46352	1.27951	1.61886	1.67753	1.07868	1.03097	1.38923	1.57889	1.14446	1.37807	1.03704	1.49686	1.65953		16.8978	-3.07843	-3.40314	-3.88898	-3.86456	-3.84748	-4.43341	-4.31867	-4.34064	-4.67755	-4.12335	-3.4007	-3.1883	-4.04523	-4.20148	-3.91828	-4.42853		16.8978	0.814317	0.837964	1.08573	0.94796	1.09298	0.696987	1.39788	0.94643	0.823238	1.33049	1.49443	1.37416
		16.9578	1.93924	1.89418	1.42446	1.65548	1.64328	1.36503	1.28864	1.15792	1.23054	1.69852	1.01019	0.875141	1.23968	1.3577	1.77916		16.9578	-3.20905	-3.7486	-3.56061	-3.80719	-4.08551	-4.43463	-4.21979	-4.40045	-4.49567	-3.7608	-3.21149	-3.20416	-3.81207	-4.31989	-4.14899	-4.49567		16.9578	0.763047	1.08454	1.45194	0.81857	0.778043	0.701867	1.18792	0.85854	0.708498	1.17424	1.31376	1.37905
		17.0178	1.61209	1.82338	1.41225	1.67013	1.76291	1.71659	1.01276	1.25802	1.05232	1.84012	1.17132	1.19008	1.15667	1.7288	1.70348		17.0178	-3.06134	-3.53497	-3.80841	-3.77423	-3.95489	-4.36505	-4.23321	-4.35528	-4.39191	-3.91095	-3.62775	-3.42755	-4.07696	-4.33087	-4.13312	-4.45294		17.0178	0.870467	1.13337	0.96366	0.85275	1.15646	0.789757	1.25383	0.88783	0.749998	1.19133	1.28202	1.28627
		17.0777	1.72684	1.95278	1.83217	1.53097	1.61642	1.37723	1.30817	1.07736	1.27448	1.81815	1.17864	1.21938	1.28606	1.55546	1.36168		17.0777	-3.12421	-3.79315	-3.84442	-4.0495	-3.87372	-4.24481	-4.04706	-4.21551	-4.50116	-3.85663	-3.36835	-3.2243	-3.83954	-4.46698	-4.23016	-4.1203		17.0777	0.767927	0.982004	1.01737	0.8796	1.04659	0.870327	1.34417	0.84633	0.862308	1.101	1.53837	1.53041
		17.1377	1.82694	1.76479	1.56606	1.98263	1.41134	1.66532	1.03229	1.18234	1.22321	1.56913	1.24212	1.18031	1.15911	1.43827	1.67662		17.1377	-3.25726	-3.75043	-3.89447	-3.98968	-4.04828	-4.24603	-4.27533	-4.18744	-4.37298	-3.92621	-3.42816	-3.42328	-3.69672	-4.34857	-4.27289	-4.48529		17.1377	0.789897	1.02839	1.20536	0.8381	1.16378	0.621307	1.4052	0.70717	0.630368	1.1303	1.1038	1.48159
		17.1977	1.78299	1.78188	1.47573	1.98751	1.44552	1.43339	1.23249	1.33126	1.5406	1.76444	1.17376	1.39272	1.19329	1.62626	1.93053		17.1977	-3.10955	-3.8078	-4.16668	-3.74432	-4.00311	-4.4035	-4.20086	-4.32782	-4.3327	-4.04949	-3.2536	-3.3952	-3.6369	-4.57928	-4.34979	-4.36932		17.1977	0.806987	0.855054	1.17362	0.88449	1.23214	0.706757	1.65423	0.85854	0.925778	1.29631	1.25761	1.35952
		17.2577	1.63162	1.97963	1.30239	1.85324	1.43576	1.31864	1.15192	1.1921	1.38679	1.78885	1.28118	1.23891	1.08831	1.70927	1.62779		17.2577	-3.45441	-3.61799	-3.88654	-3.73761	-3.63019	-4.28693	-4.52131	-4.44074	-4.61896	-3.89142	-3.57648	-3.45929	-3.99396	-4.36017	-4.16486	-4.55549		17.2577	0.850937	0.982004	1.11747	0.84542	1.05392	0.667687	1.07805	0.87074	0.713378	1.14494	1.32109	1.34243
		17.3177	2.03201	1.93569	1.3268	1.6921	1.55295	1.54813	1.3277	1.21163	1.27693	1.74491	1.16155	1.08266	1.01507	1.78739	1.51061		17.3177	-2.9234	-3.75836	-3.87067	-4.10016	-4.05865	-4.45416	-4.2735	-4.37115	-4.44928	-3.75836	-3.58746	-3.69488	-3.9732	-4.34918	-4.24664	-4.28815		17.3177	0.909527	0.850164	1.26395	0.76242	1.33956	0.577357	1.19768	1.20278	0.586428	1.52336	1.46269	1.43764
		17.3777	1.76102	2.01381	1.54897	1.90206	1.76047	1.26493	1.21296	1.56808	1.39411	1.64969	1.22747	1.37563	1.21038	1.54569	1.79137		17.3777	-3.14191	-3.78888	-3.96466	-4.06476	-3.9549	-4.44806	-4.24786	-4.33087	-4.48712	-3.93781	-3.3006	-2.93683	-3.86456	-4.49445	-4.12824	-4.52863		17.3777	0.987657	0.718334	1.17118	0.78683	0.919643	0.772667	1.28313	0.90981	0.581538	1.26213	1.23808	1.29848
		17.4377	1.7244	1.91615	1.45131	2.11202	1.29904	1.43827	1.13239	1.33126	1.4698	2.13309	1.23968	1.17543	1.37395	1.40897	1.85485		17.4377	-3.112	-3.78583	-4.03241	-3.9079	-4.02264	-4.37421	-4.22528	-4.23749	-4.66718	-4.21551	-3.65155	-3.27313	-3.96649	-4.46454	-4.1911	-4.56952		17.4377	1.01939	0.881904	1.08085	0.5671	1.09298	0.582237	1.40276	0.92934	0.627928	1.02532	1.36991	1.44252
		17.4977	1.92703	1.94545	1.28774	2.2463	1.63595	1.65555	1.42536	1.41183	1.40144	1.50809	1.07611	1.16078	1.38616	1.75321	1.54723		17.4977	-3.14191	-3.88166	-3.94513	-4.01837	-3.72296	-4.47736	-4.51398	-4.44318	-4.61652	-4.09894	-3.30548	-3.43976	-4.08917	-4.34796	-4.32599	-4.24787		17.4977	0.831407	0.850164	1.16874	0.67453	0.775603	0.706757	1.25139	1.14662	0.522948	1.12785	1.37236	1.61586
		17.5577	1.96121	2.05287	1.59292	1.86056	1.59445	1.54325	1.20075	1.27023	1.63825	2.04764	0.944267	1.39516	1.17132	1.49442	1.46666		17.5577	-3.32074	-3.45257	-4.06537	-3.83832	-3.97015	-4.31683	-4.26068	-4.30707	-4.57562	-4.18255	-3.61615	-3.32806	-4.14593	-4.59027	-4.41449	-4.27289		17.5577	0.931497	0.913644	0.95633	0.72335	1.13937	0.709197	1.20257	0.86098	0.774418	1.12053	1.14775	1.29848
		17.6177	1.90994	1.94789	1.43911	1.88253	1.3381	1.36259	1.01276	1.28487	1.51862	1.68632	1.24945	1.14369	1.3471	1.36503	1.89879		17.6177	-3.5722	-3.9555	-4.26068	-4.10687	-3.87005	-4.35589	-4.39984	-4.23626	-4.7221	-4.11664	-3.49164	-3.54779	-3.93597	-4.52679	-4.37298	-4.4682		17.6177	0.865587	0.889234	1.24442	0.54025	1.01241	0.582237	1.57366	0.8268	0.779298	1.60393	1.29423	1.68911
		17.6777	1.93436	1.83315	1.65395	1.62618	1.54562	1.11845	1.07868	1.33859	1.50153	2.08426	1.25921	0.965471	1.1762	1.40897	1.33238		17.6777	-3.29877	-3.91889	-4.00922	-3.7309	-4.13861	-4.24848	-4.52191	-4.12641	-4.55609	-3.80658	-3.62836	-3.26215	-4.03363	-4.48041	-4.18744	-4.28998		17.6777	0.831407	0.886784	1.28836	0.82345	1.09786	0.843467	1.32708	1.01235	0.542478	1.40862	1.47001	1.5768
		17.7377	1.94657	1.82338	1.47817	1.60909	1.65304	1.39432	1.33991	1.3337	1.47468	1.98905	1.15911	1.39028	1.36419	1.17704	2.04039		17.7377	-3.38788	-4.12519	-4.00556	-3.76142	-3.99579	-4.34735	-4.1911	-4.55487	-4.69159	-3.88349	-3.57831	-3.23896	-3.98359	-4.18134	-4.40351	-4.53046		17.7377	0.780137	0.994214	1.09794	0.78439	1.28341	0.626187	1.23919	0.90248	0.603518	1.07903	1.58964	1.51821
		17.7977	1.866	1.79164	1.30971	1.68234	1.68966	1.39921	1.16413	1.27755	1.49177	1.85477	1.34466	1.01674	0.96136	1.32841	1.69127		17.7977	-3.24872	-3.84442	-3.80048	-3.96649	-3.97626	-4.35956	-4.28876	-4.28632	-4.41571	-4.01288	-3.90057	-3.45624	-3.67597	-4.78925	-3.91766	-4.58661		17.7977	0.775247	1.02595	1.42508	0.77218	1.18087	0.638397	1.57854	0.85121	0.728028	1.24016	1.55546	1.46206
		17.8577	1.87332	2.14565	1.74917	1.68478	1.39914	1.32841	1.29352	1.30929	1.49177	1.95731	1.02239	1.46108	1.16155	1.28446	1.6693		17.8577	-3.61188	-3.87555	-3.98053	-4.07819	-4.21491	-4.54205	-4.30768	-4.21979	-4.73493	-4.1319	-3.68512	-3.31647	-3.8487	-4.42487	-4.53961	-4.42975		17.8577	0.865587	0.930734	1.1077	0.8796	0.944053	0.545617	1.66887	0.91225	0.583988	1.11565	1.67997	1.45961
		17.9177	1.66092	1.84779	1.57338	1.56759	1.37228	1.67753	1.49372	1.24093	1.79694	1.72294	1.28118	1.08998	1.25188	1.82645	1.73033		17.9177	-3.13397	-3.98602	-4.14227	-4.19354	-4.08612	-4.15936	-4.1618	-4.46454	-4.6159	-4.32294	-3.80292	-3.19989	-3.89569	-4.3327	-4.20819	-4.31561		17.9177	0.955917	1.13093	1.12479	0.65011	1.15402	0.706757	1.23186	0.73891	0.647458	1.33537	1.64335	1.65004
		17.9777	1.96366	1.82338	1.55629	2.14376	1.69455	1.4578	1.31306	1.21896	1.57234	1.64969	0.995537	1.35121	1.3471	1.9705	1.88903		17.9777	-3.22857	-4.00006	-3.78033	-4.07086	-4.04156	-4.30279	-4.57623	-4.30767	-4.59576	-4.13922	-3.44097	-3.38482	-3.96832	-4.37603	-4.39556	-4.12213		17.9777	0.973007	1.01374	1.55204	1.06027	0.929413	0.640837	1.19524	0.91225	0.676758	1.39153	1.40165	1.45229
		18.0377	2.32254	2.22865	1.23159	1.74826	1.46994	1.78983	1.35456	1.16769	1.76765	2.21122	1.34222	1.11195	1.44231	1.57011	1.89147		18.0377	-3.55389	-3.80048	-4.39618	-3.8786	-4.18866	-4.64276	-4.32782	-4.58417	-4.60126	-4.17157	-3.86884	-3.44403	-4.10565	-4.46698	-4.37176	-4.41083		18.0377	0.943707	0.820874	1.19559	1.08956	1.26876	0.672577	1.44426	0.76088	0.735348	1.14494	1.47489	1.47915
		18.0977	2.04422	1.72328	1.50014	2.19503	1.64328	1.37479	1.22028	1.31417	1.64802	1.89872	1.05413	1.23403	1.33733	1.19901	1.93053		18.0977	-3.45013	-4.04827	-4.02142	-4.08489	-4.03118	-4.50237	-4.54144	-4.28997	-4.75628	-4.24603	-3.89446	-3.54534	-4.2973	-4.43157	-4.18255	-4.63909		18.0977	0.780137	1.07477	1.46415	0.91134	1.15402	0.670127	1.43206	0.89028	0.439938	1.33293	1.49198	1.30336
		18.1577	1.63407	2.24086	1.70034	1.40158	1.78	1.73612	1.35212	1.36056	1.63093	1.8743	1.20306	1.11195	1.45208	1.38212	1.70592		18.1577	-3.2005	-3.95246	-4.1258	-3.93048	-4.15509	-4.63605	-4.51154	-4.49201	-4.80939	-4.19172	-3.5423	-3.53986	-4.1966	-4.58478	-4.55793	-4.68732		18.1577	0.929057	0.847724	1.11258	0.86251	1.02462	0.526087	1.2343	0.8561	0.918458	1.56243	1.38212	1.33999
		18.2177	2.08573	2.36049	1.55141	1.59201	1.7507	1.56034	1.23005	1.50704	1.47224	1.89384	1.30804	1.37807	1.05413	1.59208	1.73522		18.2177	-3.50995	-3.99823	-4.26434	-4.06903	-3.93475	-4.67938	-4.4743	-4.40839	-4.64276	-4.28387	-3.61493	-3.42938	-4.05438	-4.71844	-4.32538	-4.39618		18.2177	1.05113	1.00886	1.35672	0.91134	1.11984	0.657927	1.29046	0.75112	0.728028	1.35491	1.39677	1.6061
		18.2777	2.06375	1.96986	1.47329	1.91183	1.67013	1.54569	1.48395	1.31661	1.59431	1.81083	1.23236	1.27065	1.15179	1.48222	1.78649		18.2777	-3.41107	-4.06536	-4.17279	-4.17034	-4.09954	-4.3681	-4.37054	-4.45111	-4.54388	-4.38275	-3.65765	-3.66986	-4.06536	-4.69769	-4.24603	-4.36077		18.2777	0.789897	1.16022	1.54227	0.79171	1.28585	0.765347	1.49065	0.73403	0.749998	1.35246	1.69218	1.25454
		18.3377	1.8367	2.1017	1.94448	1.85079	1.51877	1.71171	1.34479	1.32638	1.51862	1.8621	1.33734	1.40981	1.12005	1.77274	1.87926		18.3377	-3.54535	-3.74798	-4.17035	-3.65765	-4.21673	-4.63421	-4.54144	-4.57318	-4.6806	-4.10443	-3.76995	-3.31341	-4.11908	-4.44378	-4.69036	-4.63421		18.3377	1.16344	0.955144	1.33963	0.8381	1.11739	0.709197	1.41008	0.93666	0.830568	1.42815	1.51884	1.4645
		18.3977	1.93192	1.90639	1.73452	1.73605	1.60666	1.4285	1.16901	1.37521	1.83357	1.9036	1.15911	1.27797	1.33977	1.78251	2.02819		18.3977	-3.47272	-4.06598	-4.00495	-4.33454	-4.40534	-4.5567	-4.59821	-4.32965	-4.76422	-4.52497	-3.7071	-3.52643	-4.07086	-4.52008	-4.4444	-4.5445		18.3977	0.848497	1.2945	1.40799	1.11398	1.04415	0.528527	1.01458	1.09535	0.718258	1.53557	1.17216	1.38881
		18.4577	2.20047	1.9894	1.65883	1.78488	1.44064	1.54569	1.34235	1.30196	1.52351	1.80106	1.11517	1.09975	1.32513	1.73612	1.59117		18.4577	-3.51605	-4.04827	-4.23138	-3.997	-4.25579	-4.35345	-4.52191	-4.24847	-4.83685	-4.05316	-3.72112	-3.51605	-4.07269	-4.60736	-4.41693	-4.52191		18.4577	0.970567	1.05768	1.28592	1.00412	1.45675	0.535857	1.40032	1.00746	0.725588	1.45012	1.45292	1.44252
		18.5177	1.83182	2.05287	1.51479	2.02902	1.41623	1.44804	1.31061	1.34835	1.54304	1.8743	1.14202	1.14125	1.56682	1.61649	1.82311		18.5177	-3.52826	-4.01898	-4.20697	-4.02387	-4.08246	-4.4682	-4.62689	-4.59027	-4.71478	-4.05561	-3.98969	-3.45502	-4.15326	-4.62934	-4.39008	-4.81		18.5177	0.997417	0.994214	1.51542	0.68185	1.25655	0.721397	1.50286	1.27602	0.874508	1.39397	1.42362	1.37905
		18.5777	2.15409	2.04311	1.86635	1.70675	1.76535	1.51639	1.34723	1.05782	1.37214	2.05497	1.05902	1.00697	1.30559	1.47001	2.11363		18.5777	-3.66375	-3.80535	-4.39862	-4.38153	-4.28387	-4.48895	-4.37176	-4.67694	-4.55731	-4.14227	-3.95672	-3.42938	-4.25213	-4.38153	-4.35467	-4.38397		18.5777	0.860697	0.916084	1.41776	0.96994	0.875703	0.694547	1.17571	0.87563	0.803708	1.34758	1.49443	1.62319
		18.6377	2.00028	2.13344	1.86879	1.84591	1.74338	1.71415	1.15436	1.34347	1.78474	1.99637	1.39837	1.34145	1.04925	1.79227	1.96471		18.6377	-3.53986	-3.83283	-4.29425	-4.26984	-4.29181	-4.22589	-4.75079	-4.37238	-4.54083	-4.49445	-4.1673	-3.29816	-3.98175	-4.61896	-4.46271	-4.66046		18.6377	0.902207	0.977124	1.45194	1.00656	0.924523	0.662807	1.34417	1.00014	0.957518	1.32073	1.58232	1.52553
		18.6977	2.15897	2.40199	1.61733	1.55538	1.52121	1.27958	1.09821	1.43868	1.84089	1.89628	1.05657	1.05092	1.05413	1.50663	1.73033		18.6977	-3.56427	-3.81574	-4.29669	-4.08673	-4.21368	-4.61408	-4.58722	-4.409	-4.74591	-4.32355	-3.87921	-3.4422	-4.02814	-4.60187	-4.75324	-4.56769		18.6977	1.09508	1.16511	1.38114	0.86251	1.17843	0.799527	1.44182	0.93422	0.669438	1.37932	1.43095	1.59633
		18.7577	2.12967	2.19936	1.47329	1.82882	1.43088	2.03886	1.35944	1.33859	1.40388	2.08915	1.39349	1.39272	1.51067	1.49442	2.06236		18.7577	-3.58746	-4.0733	-4.51275	-4.15387	-4.19049	-4.60797	-4.38824	-4.75934	-4.5274	-4.3443	-3.64606	-3.3067	-4.17584	-4.51764	-4.50543	-4.50055		18.7577	0.997417	1.04548	1.3494	1.01388	1.22482	0.565147	1.63469	1.17104	0.686518	1.46965	1.67021	1.68422
		18.8177	1.97342	2.2311	1.68569	2.22921	1.58224	1.50419	1.23249	1.4338	1.49177	2.20389	1.41302	0.904441	1.24212	1.37968	1.69371		18.8177	-3.51483	-4.08367	-4.2619	-4.16424	-4.11541	-4.48895	-4.40106	-4.32781	-4.71844	-4.29363	-3.96649	-3.56854	-3.99334	-4.6159	-4.4157	-4.75506		18.8177	0.936387	0.933174	1.57401	0.90402	1.21261	0.723847	1.74944	1.02944	0.759768	1.70647	1.32109	1.23745
		18.8777	1.91971	2.12856	1.73452	1.49191	1.72629	1.47489	1.46198	1.21652	1.90193	2.3577	1.18597	1.2975	1.22991	1.70682	1.49352		18.8777	-3.67291	-4.04889	-4.58356	-4.25641	-4.43463	-4.35651	-4.67877	-4.67633	-4.84723	-4.18317	-3.94147	-3.41168	-4.42731	-4.73981	-4.57135	-4.64703		18.8777	0.853377	0.881904	1.34208	0.71359	1.11251	0.650597	1.5761	1.01967	0.835448	1.66985	1.80693	1.66225
		18.9377	1.70731	2.27016	1.64663	1.73605	1.75802	1.66288	1.23981	1.35323	1.56257	1.9329	1.39837	1.39028	1.15911	1.79227	1.94029		18.9377	-3.59478	-4.10015	-4.27105	-4.20758	-4.14898	-4.10504	-4.65924	-4.56402	-4.79596	-4.19293	-4.10504	-3.66803	-4.14654	-4.62017	-4.51031	-4.66168		18.9377	0.931497	0.886784	1.37626	1.1091	1.4421	0.606657	1.52971	0.94155	0.774418	1.63078	1.40653	1.73305
		18.9977	1.95633	2.44594	1.69301	1.67013	1.54074	1.60917	1.42048	1.55099	1.47468	2.17704	1.19329	1.21449	1.43499	1.80692	1.70592		18.9977	-3.28351	-4.14532	-4.49444	-4.16241	-4.14288	-4.63116	-4.6922	-4.48956	-4.94122	-4.19415	-4.08429	-3.60089	-4.18927	-4.36749	-4.54083	-4.76056		18.9977	1.09508	0.913644	1.58133	0.86496	1.28829	0.748257	1.52483	1.16371	0.784178	1.34758	1.7703	1.68178
		19.0577	2.10282	2.27016	1.77846	1.87277	1.71652	2.08524	1.10065	1.56564	1.62116	1.9744	1.164	0.985001	1.37395	1.72147	2.02574		19.0577	-3.88593	-4.0788	-4.40839	-4.31561	-4.45477	-4.27899	-4.68182	-4.61346	-4.83319	-4.35712	-3.95917	-3.4538	-4.27899	-4.60614	-4.66718	-4.83319		19.0577	1.12438	1.10651	1.55448	1.08224	1.18331	0.528527	1.4345	1.02944	0.664548	1.70159	1.3455	1.54262
		19.1177	2.05155	2.00649	1.70766	2.09249	1.56515	1.37479	1.51325	1.5632	1.60652	2.24296	1.36175	1.36342	1.601	1.66532	1.90367		19.1177	-3.70893	-3.87494	-4.31195	-4.15326	-4.10443	-4.48041	-4.539	-4.49018	-4.64399	-4.59516	-3.92133	-3.67475	-4.10688	-4.86859	-4.61225	-4.83442		19.1177	0.877787	1.1529	1.43973	0.83078	1.04904	0.977747	1.44182	1.11	0.762208	1.46477	1.2747	1.63051
		19.1777	2.01492	2.14809	1.49526	1.91671	1.42111	1.72636	1.33991	1.35812	1.44782	2.44559	1.33734	1.26088	1.17376	1.33817	2.20885		19.1777	-3.76996	-3.74799	-4.41449	-4.03363	-4.11176	-4.33392	-4.78803	-4.53656	-4.59271	-4.51947	-3.75775	-3.50873	-4.19476	-4.43646	-4.57074	-4.67572		19.1777	0.980327	0.994214	1.28836	0.81124	1.11251	0.694547	1.20745	1.22963	0.747558	1.53069	1.67997	1.30336
		19.2377	2.02469	2.24819	1.51723	2.16574	1.52121	1.67509	1.40095	1.55831	1.60163	2.18436	1.3178	0.999651	1.21282	1.73368	2.04283		19.2377	-3.99335	-4.14471	-4.25702	-4.37176	-4.0495	-4.56463	-4.61102	-4.68182	-4.76971	-4.3327	-4.00555	-3.48797	-4.21063	-4.7453	-4.54999	-4.70868		19.2377	1.05602	1.08454	1.40799	0.96261	1.13448	0.748257	1.21233	0.79506	0.684078	1.49651	1.5164	1.31313
		19.2977	1.85623	2.22133	1.86147	1.76046	1.44797	1.73856	1.25446	1.54122	1.62605	1.95243	1.1054	0.916641	1.43011	1.91434	1.75963		19.2977	-3.94208	-4.03241	-4.25214	-4.16913	-4.1789	-4.48163	-4.68427	-4.5036	-4.81122	-4.4328	-4.01044	-3.59784	-4.09833	-4.69892	-4.48163	-4.74042		19.2977	1.09264	1.06257	1.16874	1.10665	1.25411	0.745817	1.42229	0.98061	0.850098	1.50871	1.13554	1.51333
		19.3577	1.99784	2.43617	1.41469	1.82882	1.58713	1.62138	1.36677	1.29464	1.90925	2.20878	1.41302	1.256	1.63274	1.59208	1.99889		19.3577	-3.56427	-4.07941	-4.34797	-4.00373	-4.27716	-4.47492	-4.70197	-4.68976	-5.09015	-4.10871	-4.12091	-3.31037	-4.41632	-4.76789	-4.58234	-4.59455		19.3577	1.01207	1.15046	1.26883	0.88205	1.20773	0.980187	1.27092	0.92446	0.955078	1.5136	1.43095	1.34243
		19.4177	2.04178	2.12611	1.527	2.22677	1.61398	1.55546	1.23493	1.4753	1.69196	1.97196	1.4179	1.34389	1.29339	1.70927	1.93053		19.4177	-3.63934	-3.83221	-4.63544	-4.11053	-4.23749	-4.44989	-4.53534	-4.60126	-4.93817	-4.2619	-4.21796	-3.72967	-4.49628	-4.71356	-4.6037	-4.68426		19.4177	1.11705	0.925854	1.38358	0.8796	1.45431	0.819057	1.38811	0.90492	0.764648	1.66252	1.36503	1.51821
		19.4777	2.12967	1.99184	1.62221	1.99484	1.56759	1.6287	1.21296	1.58273	1.54548	1.65946	1.26654	1.11684	1.5595	1.48954	1.82555		19.4777	-3.88104	-3.98602	-4.34491	-4.38886	-4.44745	-4.7038	-4.63544	-4.55243	-4.84784	-4.25946	-4.03729	-3.82001	-4.16913	-4.79169	-4.74042	-4.64764		19.4777	1.00719	0.918524	1.40311	1.009	1.11984	0.843467	1.4638	1.06362	0.886718	1.55022	1.62138	1.67446
		19.5377	2.06375	2.12123	1.63198	2.34884	1.86056	1.62382	1.55231	1.59005	1.58698	2.42118	1.49359	1.07045	1.15667	1.52128	2.12828		19.5377	-3.74982	-4.00128	-4.3797	-4.24054	-4.36017	-4.59454	-4.75323	-4.75323	-4.94611	-4.51642	-4.09894	-3.53009	-4.19415	-4.74835	-4.7337	-4.74347		19.5377	1.29772	1.00886	1.1785	1.22872	1.22237	0.736047	1.39055	1.00502	1.01611	1.36955	1.3455	1.62319
		19.5977	1.94412	2.56069	1.76137	2.05099	1.45041	1.56766	1.30085	1.64376	1.81648	2.4163	1.33245	1.35365	1.60345	1.41874	1.73766		19.5977	-3.63385	-4.20514	-4.39557	-4.33698	-4.40289	-4.72272	-4.68366	-4.75446	-4.73248	-4.51764	-3.96832	-3.48248	-4.24664	-4.60309	-4.75934	-4.63239		19.5977	0.992537	1.05524	1.46415	0.91622	1.36398	0.809287	1.2343	0.90981	0.869628	1.38664	1.59941	1.54262
		19.6577	2.03446	2.11635	1.85659	2.04611	1.84836	1.25272	1.26423	1.57296	1.46736	1.95487	1.24456	1.26332	1.3886	1.60429	1.97447		19.6577	-3.80414	-4.08246	-4.02386	-4.28998	-4.16547	-4.52923	-4.61957	-4.78314	-4.90521	-4.20209	-4.03119	-3.70404	-4.2558	-4.54144	-4.66107	-4.50726		19.6577	0.992537	1.03327	1.52518	0.81124	1.25655	0.714077	1.51018	1.00746	0.774418	1.32805	1.77763	1.7477
		19.7177	1.94412	2.50209	1.60756	2.02413	1.91183	1.52616	1.41315	1.22384	1.68708	2.33573	1.36175	1.34389	1.13714	1.75809	1.90611		19.7177	-3.74799	-4.00678	-4.41205	-4.32172	-4.22894	-4.57318	-4.66107	-4.44135	-4.99066	-4.37787	-3.97016	-3.40375	-4.33148	-4.65863	-4.7392	-4.65375		19.7177	0.985217	0.852614	1.59598	0.91622	1.39571	0.677457	1.45647	1.11244	0.850098	1.47942	1.79716	1.51088
		19.7777	2.04178	2.20912	1.87856	2.13644	1.55783	1.658	1.26667	1.57052	1.60407	2.05985	1.33489	1.31947	1.33733	1.58231	2.41393		19.7777	-3.75775	-4.30707	-4.48529	-4.16302	-4.25824	-4.52923	-4.56585	-4.66351	-4.75628	-4.30218	-4.07757	-3.64789	-4.17035	-4.70013	-4.47552	-4.77337		19.7777	1.09264	1.21149	1.47879	0.89669	0.892793	0.758027	1.25139	1.02699	0.801268	1.29875	1.57499	1.70864
		19.8377	2.14676	2.38979	1.8517	2.42697	1.52609	1.49198	1.2569	1.69259	1.53816	2.43827	1.27142	1.16322	1.19573	1.87284	1.85485		19.8377	-3.6131	-4.22345	-4.37237	-4.37726	-4.02325	-4.49689	-4.67267	-4.65558	-4.73126	-4.31866	-3.93536	-3.5423	-4.26739	-4.74347	-4.73614	-4.65314		19.8377	0.958357	1.15534	1.21512	1.11886	1.10275	0.626187	1.41008	1.06362	1.05274	1.39885	1.4871	1.61831
		19.8977	2.19803	2.48256	1.35854	1.92159	1.71896	1.67753	1.4986	1.26046	1.31355	2.11844	1.18841	1.04604	1.25677	1.56034	1.99156		19.8977	-3.67413	-4.41388	-4.52374	-4.40655	-4.49445	-4.66779	-4.71661	-4.53839	-4.9339	-4.49933	-4.35284	-3.66193	-4.22101	-4.85577	-4.54571	-4.7337		19.8977	1.12682	0.913644	1.26639	1.07247	0.990443	0.765347	1.32464	1.04897	0.801268	1.60393	1.33573	1.61586
		19.9577	2.22244	2.21645	1.82241	2.19503	1.89474	1.70194	1.62067	1.45333	1.78718	1.90116	1.30071	1.61	1.40813	1.81425	1.99401		19.9577	-3.86029	-3.8847	-4.74652	-4.00678	-4.43158	-4.51215	-4.55609	-4.56586	-4.9101	-4.34125	-4.2558	-3.30365	-4.32172	-4.73676	-4.76361	-4.55609		19.9577	1.09996	1.01862	1.2493	0.80392	1.26388	0.736047	1.30266	0.87319	0.818358	1.55022	1.68974	1.86245
		20.0177	2.15409	2.3141	1.96645	1.79952	1.84103	1.65067	1.48639	1.49239	1.87263	1.99149	1.3178	1.27797	1.2885	1.56522	2.07457		20.0177	-3.6369	-4.09344	-4.4743	-4.34003	-4.32049	-4.48651	-4.69403	-4.63299	-4.77948	-4.35712	-3.98846	-3.54901	-4.08368	-4.47186	-4.81366	-5.04071		20.0177	1.07555	0.982004	1.28348	0.99191	1.24679	0.743377	1.28557	1.23207	0.686518	1.66252	1.57255	1.66225
		20.0777	2.36405	2.17738	2.09096	1.47238	1.43088	1.79471	1.40583	1.60226	1.63825	2.20389	1.0346	1.49281	1.50823	1.74589	2.03795		20.0777	-3.98113	-4.20086	-4.45477	-4.28387	-4.39129	-4.64764	-4.74773	-4.59393	-4.61102	-4.32293	-4.02752	-3.70281	-4.3327	-4.99188	-4.5451	-4.81365		20.0777	0.960797	1.17243	1.25419	0.75753	1.25167	0.714077	1.27825	1.08559	0.847658	1.54289	1.23808	1.46206
		20.1377	2.47879	2.46059	1.92006	1.77023	1.91427	1.57255	1.40339	1.52413	1.82624	2.16971	1.71575	1.3976	1.40081	1.83866	2.13317		20.1377	-3.84564	-4.17767	-4.44623	-4.35101	-4.3266	-4.63422	-4.60248	-4.75873	-4.93939	-4.53412	-4.2265	-3.74798	-4.58539	-4.81	-4.49261	-4.7392		20.1377	1.08531	1.03083	1.28836	1.1506	1.22482	0.767787	1.31487	0.95864	0.950198	1.38176	1.56034	1.76967
		20.1977	2.01248	2.36781	1.81752	1.82394	1.55295	1.62626	1.5572	1.56564	1.67732	2.09891	1.20306	1.09975	1.45208	1.29667	2.32604		20.1977	-3.6894	-4.2265	-4.48041	-4.33637	-4.43647	-4.77338	-4.53656	-4.76606	-4.72211	-4.37543	-4.04096	-3.9018	-4.22162	-4.8808	-4.67817	-4.7807		20.1977	0.975447	0.857494	1.48856	1.01144	1.26632	0.723847	1.51262	0.85365	0.725588	1.55754	1.50663	1.63051
		20.2577	2.00516	2.33119	1.7101	2.12667	1.94113	1.69706	1.32526	1.61935	1.60896	2.16971	1.29339	1.06557	1.35442	1.55546	2.23815		20.2577	-3.8194	-4.31256	-4.5445	-4.61286	-4.41999	-4.68122	-4.69342	-4.72516	-4.87409	-4.68366	-4.22711	-3.80719	-4.26374	-4.68366	-4.4737	-4.69586		20.2577	1.08287	1.1236	1.42508	0.84054	1.26144	0.806847	1.46135	0.9684	0.632808	1.54289	1.49931	1.76235
		20.3177	2.02225	2.36049	1.53676	2.44161	1.89474	1.95096	1.58405	1.60226	1.40388	2.14286	1.34466	1.11928	1.42522	1.32841	1.99401		20.3177	-3.9256	-4.02814	-4.6629	-4.47247	-4.46759	-4.85577	-4.80695	-4.87042	-4.9632	-4.45538	-4.32111	-3.6839	-4.2674	-4.5506	-4.81671	-4.74835		20.3177	0.885117	1.06257	1.54471	0.90646	1.42257	0.826377	1.63958	1.08071	0.837888	1.67473	1.50175	1.52797
		20.3777	2.35916	2.54604	2.13979	2.2048	1.56515	1.49686	1.55475	1.39962	1.28913	2.36747	1.43011	1.16811	1.25921	1.86063	2.02819		20.3777	-3.65826	-4.29302	-4.55669	-4.27105	-4.29058	-4.50787	-4.72271	-5.0108	-5.14507	-4.58111	-4.05132	-3.68267	-4.23687	-5.04253	-4.64459	-4.88628		20.3777	0.924177	1.17487	1.5203	0.83322	1.30782	0.826377	1.51507	0.78774	0.754878	1.77483	1.62626	1.78188
		20.4377	2.07352	2.51918	1.79555	1.92892	1.57248	1.57255	1.28864	1.60958	1.55525	2.22343	1.14935	1.36098	1.23235	1.71415	2.18688		20.4377	-3.87494	-4.16547	-4.53168	-4.35834	-4.49506	-4.77338	-4.6684	-4.38275	-4.99799	-4.59027	-4.36566	-3.59662	-4.57318	-4.79047	-4.77826	-4.99799		20.4377	0.941267	1.03327	1.33719	1.06027	1.17355	0.821497	1.31975	0.73647	0.967288	1.39397	1.35282	1.67202
		20.4977	2.38114	2.60219	1.82973	2.00216	1.68722	1.87528	1.30085	1.19698	1.96296	1.94266	1.4472	1.20473	1.4887	1.76786	1.92076		20.4977	-3.90912	-4.28998	-4.64887	-3.99457	-4.34369	-4.39252	-4.72943	-4.77582	-5.01264	-4.45356	-3.82123	-3.79193	-4.4682	-4.90277	-4.81	-4.6977		20.4977	1.17076	1.02839	1.33963	0.72824	1.79855	0.814177	1.72503	1.07094	0.930668	1.38664	1.78984	1.61098
		20.5577	2.31034	2.36537	1.81264	2.43917	1.46994	1.79716	1.03962	1.53146	1.72126	2.04276	1.36175	1.52944	1.57415	1.63114	1.94762		20.5577	-3.89997	-4.1319	-4.6568	-4.56403	-4.62751	-4.5152	-4.74713	-4.93512	-5.16462	-4.61286	-4.232	-3.76569	-4.26129	-4.91071	-4.74469	-4.80573		20.5577	0.894877	0.977124	1.31034	0.98214	1.29318	0.723847	1.5761	0.91469	0.815918	1.65764	1.5872	1.66469
		20.6177	2.32742	2.30678	1.62954	2.08517	1.83859	1.60917	1.41315	1.35812	1.62849	1.91093	1.20794	1.35854	1.05413	1.89725	1.98424		20.6177	-3.85418	-4.38153	-4.7868	-4.4743	-4.50116	-4.77215	-4.8454	-4.65497	-4.9992	-4.31561	-4.32293	-3.90057	-4.44012	-4.6745	-4.91375	-4.8869		20.6177	1.01451	0.986884	1.63016	1.00167	1.34689	0.533417	1.59075	0.90248	0.703608	1.6967	1.79472	1.69643
		20.6777	2.41287	2.35805	1.6393	2.2756	1.45285	1.4871	1.40827	1.55587	1.60407	2.52372	1.28118	1.1852	1.18352	1.46024	2.265		20.6777	-4.02448	-4.32233	-4.61285	-4.20758	-4.41266	-4.77155	-4.70563	-4.98151	-4.89606	-4.73737	-4.31012	-3.83893	-4.47858	-4.61285	-4.69586	-4.84479		20.6777	1.19029	1.18952	1.32254	1.22872	1.1589	0.626187	1.41985	1.0392	0.979488	1.56487	1.69706	1.76235
		20.7377	2.12967	2.44838	1.71987	2.25118	1.97287	1.6995	1.38874	1.48263	1.753	1.92801	1.49603	1.19985	1.56194	1.61161	2.11852		20.7377	-4.04889	-4.13678	-4.46881	-4.47613	-4.30279	-4.84723	-4.85699	-4.77398	-4.84723	-4.38824	-4.33453	-3.91217	-4.35894	-4.75445	-4.8692	-4.94488		20.7377	1.14391	0.972234	1.25663	0.92111	1.19308	0.657927	1.37346	1.04408	0.696288	1.70891	1.49687	1.60122
		20.7977	2.137	2.65102	1.62221	1.81661	1.90695	1.73124	1.44489	1.28976	1.73591	2.04032	1.29827	1.30483	1.28362	1.74589	1.98912		20.7977	-3.86822	-4.14166	-4.39068	-4.44439	-4.46881	-4.75933	-4.91314	-4.95465	-4.83014	-4.47125	-4.56646	-3.79742	-4.59576	-5.02301	-4.99371	-4.87408		20.7977	1.1024	1.23102	1.50321	0.70138	1.27853	0.848357	1.56389	1.08559	0.828128	1.74553	1.67509	1.69399
		20.8577	2.16873	2.44106	1.98598	1.84347	1.61154	1.75809	1.48884	1.35568	2.01179	2.10135	1.15667	1.16567	1.12249	1.44559	2.20641		20.8577	-3.90851	-4.44562	-4.7215	-4.48224	-4.45294	-4.57013	-4.81183	-4.87042	-5.04621	-4.5091	-4.4505	-3.76691	-4.46027	-4.91193	-4.8338	-4.94367		20.8577	1.0609	1.17975	1.49588	1.09445	1.24435	0.806847	1.49553	0.80239	0.784178	1.91643	1.65556	1.54995
		20.9177	2.41043	2.64858	1.73208	1.72872	1.83615	1.52128	1.49128	1.45089	1.83601	2.22098	1.52532	1.02406	1.29339	1.72636	1.94518		20.9177	-3.88532	-4.40534	-4.6568	-4.48346	-4.25397	-4.69342	-4.55426	-4.56647	-4.90338	-4.66413	-4.34674	-3.78766	-4.35163	-4.83502	-4.79596	-5.14752		20.9177	1.34898	1.29938	1.61551	1.06759	1.259	0.782437	1.52971	1.10756	1.18701	1.6967	1.84843	2.07729
		20.9777	2.46903	2.73891	1.61733	2.73702	1.74826	1.64091	1.36188	1.31417	1.8238	2.26493	1.2348	1.32192	1.41057	1.64335	2.03551		20.9777	-3.94757	-4.28937	-4.62628	-4.50177	-4.65314	-4.73859	-4.9339	-4.98761	-5.15119	-4.72882	-4.26495	-3.88898	-4.62384	-4.93878	-4.91437	-5.03644		20.9777	1.42711	1.09186	1.64481	1.07492	1.01241	0.557827	1.65667	0.9269	0.613278	1.90666	1.8704	1.82338
		21.0377	2.27616	2.21645	1.53676	2.41476	1.86545	1.89237	1.57184	1.41183	1.77986	1.92801	1.52288	1.40737	1.49602	1.88993	2.06725		21.0377	-4.00677	-4.47552	-4.70013	-4.41693	-4.46332	-4.72211	-4.91498	-4.83685	-4.99799	-4.75384	-4.28021	-4.1142	-4.44134	-4.69281	-4.70013	-4.63666		21.0377	1.0316	0.967354	1.20292	1.05783	1.31271	0.696987	1.57366	0.95864	0.991698	1.66741	1.49443	1.50356
		21.0977	2.42996	2.31166	1.72475	2.13888	1.7922	1.9827	1.50837	1.38986	1.48933	2.18436	1.46185	1.5685	1.50091	1.5994	2.1234		21.0977	-3.97748	-4.26313	-4.61713	-4.46332	-4.57563	-4.86615	-5.03949	-4.70014	-4.95649	-4.76361	-4.44135	-3.92621	-4.5976	-4.98334	-4.82953	-4.75873		21.0977	1.08287	1.24567	1.59598	1.02121	0.941613	0.714077	1.26848	1.1808	0.845218	1.71868	1.92655	1.58168
		21.1577	2.15653	2.39955	1.88833	1.95333	1.67746	1.86307	1.40583	1.66573	2.14118	2.45536	1.25189	1.37563	1.4472	1.66776	2.34313		21.1577	-4.15203	-4.32049	-4.67694	-4.43035	-4.19598	-4.55242	-4.93573	-4.8576	-5.11883	-4.76483	-4.07391	-3.89813	-4.48407	-4.85272	-4.8576	-4.91375		21.1577	1.08531	0.986884	1.46659	0.8796	1.11495	0.701867	1.28557	0.90248	1.02344	1.60881	1.92655	1.69887
		21.2177	2.22	2.37026	1.76625	2.02658	1.66769	1.59208	1.40827	1.45821	1.73103	2.02567	1.22991	1.35854	1.58147	2.02177	1.83287		21.2177	-4.23383	-4.38275	-4.66596	-4.43158	-4.58539	-4.78314	-4.61469	-4.66596	-4.9223	-4.53656	-4.24359	-3.9848	-4.47064	-5.00775	-4.86615	-4.86859		21.2177	1.02428	1.25544	1.71561	0.94064	1.23214	0.772667	1.41497	0.90248	1.00391	1.75041	1.6873	2.14565
		21.2777	2.49832	2.24086	1.78823	2.14865	1.91427	1.85331	1.44001	1.58029	1.51618	2.1746	1.26654	1.21694	1.47893	1.61161	2.18444		21.2777	-4.08246	-4.2973	-4.63421	-4.38763	-4.55853	-4.90765	-4.67328	-4.80511	-4.84173	-4.48285	-4.28265	-3.80169	-4.52923	-4.76117	-4.95404	-5.01996		21.2777	0.980327	1.37751	1.63016	0.84542	1.23702	1.08273	1.47112	1.2101	1.10889	1.69914	1.74833	1.27651
		21.3377	2.16141	2.34096	1.63198	2.40255	1.85568	1.79471	1.53522	1.717	1.62361	2.65067	1.50091	1.14369	1.45208	1.49442	1.97936		21.3377	-3.95734	-4.20636	-4.69709	-4.6214	-4.7215	-4.67267	-4.78254	-4.95343	-4.91925	-4.48713	-4.4505	-3.7547	-4.40168	-5.02179	-4.85822	-4.98029		21.3377	0.948587	1.27741	1.84501	1.03341	1.33712	0.870327	1.44182	1.01723	0.696288	1.66741	1.56278	1.73061
		21.3977	2.15897	2.5436	1.78579	2.02658	1.70431	1.69218	1.28376	1.49239	2.09724	2.43094	1.3056	1.17543	1.35198	1.72391	2.2357		21.3977	-4.06353	-4.46392	-4.60064	-4.43951	-4.50543	-4.74224	-4.8814	-4.82037	-5.08892	-4.61529	-4.39312	-3.87554	-4.46636	-4.80084	-5.17193	-5.04009		21.3977	1.27086	1.31647	1.58866	1.2507	1.20284	0.638397	1.35637	1.21987	0.710938	1.95061	1.71171	1.54995
		21.4577	2.37869	2.54115	1.38295	2.09005	1.68722	1.658	1.48639	1.5632	2.01911	2.30643	1.4179	1.27309	1.63763	2.12186	2.29918		21.4577	-4.22345	-4.45294	-4.82404	-4.39435	-4.42853	-4.5921	-4.87531	-4.85578	-4.89484	-4.46027	-4.44318	-3.74005	-4.32843	-5.0047	-4.8338	-4.98761		21.4577	1.05113	1.07721	1.51542	1.13107	1.24435	0.755577	1.21233	0.91225	0.784178	1.54045	1.83622	1.78432
		21.5177	2.34451	2.21401	1.97377	2.22433	1.70187	1.6287	1.48884	1.70968	1.77253	2.12821	1.36175	1.34145	1.56194	1.94852	2.11852		21.5177	-4.06902	-4.34246	-4.91131	-4.73553	-4.32781	-4.85272	-5.10418	-5.06268	-5.13104	-4.73065	-4.30584	-3.9616	-4.53289	-4.98699	-4.92352	-5.08709		21.5177	1.1024	0.947824	1.28104	1.06759	1.60812	0.772667	1.62981	0.98793	0.762208	1.73821	1.91679	1.94301
		21.5777	2.30545	2.52895	1.93959	2.09005	1.78488	1.66532	1.26667	1.52902	1.77009	2.44803	1.16644	1.22914	1.30559	1.99003	1.99645		21.5777	-4.17706	-4.22345	-4.75079	-4.26007	-4.43097	-4.78742	-4.80695	-5.04865	-5.10236	-4.4798	-4.41388	-4.08673	-4.409	-4.95587	-4.80939	-4.95587		21.5777	1.17564	1.30427	1.56424	1.2214	1.30538	0.831267	1.62493	1.08071	0.835448	1.79192	1.62626	1.44741
		21.6377	2.02957	2.97084	2.13735	1.90695	1.80197	1.77518	1.16413	1.35079	1.84821	2.29423	1.40814	1.41957	1.52044	1.29179	1.74986		21.6377	-4.07452	-4.15753	-4.84356	-4.75079	-4.4627	-4.62383	-4.89727	-4.89971	-5.19756	-4.48956	-4.45049	-3.97442	-4.40899	-5.05352	-5.03155	-5.00958		21.6377	1.18053	1.21149	1.53983	1.15304	1.31759	0.889857	1.24163	1.28334	0.911128	1.87737	1.58964	1.6769
		21.6977	2.47147	2.45815	1.86879	2.11447	1.57492	1.55546	1.48639	1.55831	1.75056	2.07694	1.4179	1.04848	1.40081	1.51884	2.04528		21.6977	-3.92071	-4.26739	-4.78008	-4.67266	-4.39922	-4.73125	-5.00469	-4.81426	-5.09747	-4.51153	-4.71905	-3.97198	-4.53838	-5.00469	-4.70928	-4.99737		21.6977	1.03648	1.336	1.21268	1.0505	1.3298	0.799527	1.88616	1.11	0.891598	1.90178	1.70683	1.6354
		21.7577	2.52274	2.69496	1.64663	2.29269	1.64084	1.56278	1.52302	1.76583	1.62116	2.15995	1.32513	1.2267	1.33977	1.56278	1.90367		21.7577	-3.96222	-4.52863	-4.75812	-4.42853	-4.75812	-4.86798	-4.8338	-4.71417	-5.27081	-4.52619	-4.49201	-3.96466	-4.38947	-4.9754	-4.88507	-4.82404		21.7577	0.929057	1.33356	1.50077	1.10177	1.20773	0.767787	1.82512	1.05629	0.894038	2.17278	1.7581	1.56459
		21.8177	2.22977	2.45082	2.14956	2.25118	1.78488	1.69218	1.38874	1.24825	1.93611	2.23563	1.25433	1.31215	1.48626	1.40165	2.4066		21.8177	-3.96405	-4.22284	-4.76239	-4.52069	-4.53534	-4.76972	-4.66474	-4.8454	-5.10419	-4.42548	-4.54999	-3.77606	-4.47675	-4.8747	-4.88202	-4.84052		21.8177	1.22447	1.37507	1.47879	1.02853	1.0881	0.733607	1.50042	1.10756	0.715818	1.48918	1.63359	1.89174
		21.8777	2.0784	3.02699	1.82973	2.51974	1.83859	1.8118	1.23981	1.49239	1.753	2.74344	1.36419	1.42445	1.81341	1.71659	2.17711		21.8777	-3.82305	-4.18438	-4.89239	-4.45782	-4.44805	-4.70684	-4.78497	-4.97296	-5.23175	-4.63116	-4.64581	-3.80596	-4.55792	-5.0462	-4.80206	-5.07305		21.8777	1.00719	1.29938	1.55448	0.93331	0.892793	0.716517	1.45159	1.34194	0.869628	1.66008	1.57743	1.52309
		21.9377	2.08084	2.71449	2.20083	2.29757	1.95578	1.90946	1.73054	1.8464	2.15583	2.27469	1.19573	1.12904	1.34222	1.97782	2.06969		21.9377	-3.99456	-4.44378	-4.66595	-4.67083	-4.37542	-4.79779	-5.01751	-4.98822	-5.17621	-4.7221	-4.60247	-3.88958	-4.7514	-4.87591	-4.99066	-4.94671		21.9377	1.13658	0.979564	1.51297	0.9382	1.46407	0.706757	1.59319	0.98305	0.881838	1.87737	1.37968	1.67934
		21.9977	2.54715	3.19545	1.61977	2.05831	1.78732	1.87772	1.49616	1.87081	1.90193	2.58964	1.26409	1.50014	1.518	1.81425	2.22594		21.9977	-4.01593	-4.50909	-4.73126	-4.67266	-4.62872	-4.76544	-4.96807	-4.85333	-5.02178	-4.71173	-4.40655	-3.91339	-4.45294	-5.04864	-4.97052	-4.96563		21.9977	0.997417	1.43854	1.54715	0.92355	1.38107	0.816617	1.55657	1.12221	0.811038	1.73821	1.60185	1.71596
		22.0577	2.63748	2.94399	2.21547	2.29025	1.70187	1.70438	1.29108	1.45577	1.90193	2.31376	1.46185	1.48549	1.53509	1.94852	1.97692		22.0577	-4.0788	-4.57928	-4.69647	-4.67938	-4.63788	-4.87225	-5.03339	-4.92841	-5.04559	-4.5036	-4.49384	-4.01532	-4.28632	-5.12616	-4.82587	-4.97723		22.0577	1.08775	1.29206	1.57645	1.10421	1.38351	0.794647	1.28801	1.1808	0.881838	1.46477	1.43339	1.87465
		22.1177	2.42264	2.70473	1.66127	2.1755	1.58713	1.81669	1.21052	1.87814	1.86286	1.90604	1.29583	1.50014	1.30315	1.95097	2.09166		22.1177	-4.04767	-4.63117	-4.84601	-4.54816	-4.7215	-4.82404	-4.73859	-5.06818	-5.14386	-4.73126	-4.60431	-3.89386	-4.49445	-4.95587	-4.86554	-4.97785		22.1177	1.05357	1.34333	1.56669	1.03341	1.43234	0.657927	1.37102	1.18569	0.901368	1.71868	1.83622	1.62319
		22.1777	2.61551	2.81703	1.64418	2.60763	2.0217	1.61161	1.47419	1.60714	1.87019	2.13553	1.64984	1.06557	1.35931	1.80204	2.06725		22.1777	-3.87982	-4.62201	-4.69037	-4.62201	-4.69769	-4.97357	-4.91986	-4.85638	-5.05169	-4.76849	-4.59515	-4.1557	-4.65619	-5.03705	-5.10052	-5.07367		22.1777	1.00719	1.41901	1.61551	1.04806	1.19796	0.801967	1.37346	0.80483	0.928218	2.07756	1.42362	1.69399
		22.2377	2.28104	2.64369	2.0104	2.21212	1.69455	2.012	1.44733	1.63888	1.54548	2.83378	1.40814	1.30238	1.33977	1.81913	2.3944		22.2377	-4.03669	-4.64216	-4.77887	-4.84479	-4.67878	-4.81061	-5.00593	-4.7862	-5.28913	-4.55915	-4.56403	-3.88532	-4.42975	-4.94001	-5.16706	-5.05231		22.2377	1.16588	1.23102	1.54471	1.04806	1.1882	0.985077	1.61028	1.06117	0.942868	1.88957	2.04374	1.83071
		22.2977	2.44705	2.49965	1.8102	2.52462	2.00705	1.5872	1.64509	1.29464	2.07038	2.30887	1.67913	1.03383	1.67181	1.52128	2.08678		22.2977	-3.90546	-4.56708	-4.79902	-4.57197	-4.70624	-4.84052	-4.86493	-4.95283	-5.24091	-4.74531	-4.51093	-3.94941	-4.62568	-4.78193	-4.73554	-5.03095		22.2977	1.16344	1.39704	1.22245	1.18966	1.36154	0.662807	1.56633	0.98061	0.908688	1.69182	1.41142	1.97231
		22.3577	2.38846	2.98549	2.07631	2.21212	1.68478	1.90702	1.43024	1.79269	1.92146	2.23319	1.71575	1.24379	1.50823	1.74345	2.31139		22.3577	-4.47797	-4.3681	-4.70014	-4.72211	-4.68793	-4.79047	-4.94183	-5.00775	-5.16156	-4.69037	-4.69769	-4.12885	-4.62201	-5.02484	-4.93451	-4.93695		22.3577	0.999857	1.25544	1.62528	0.62081	1.61788	0.975307	1.51262	1.27114	0.879398	2.02629	1.4871	1.50844
		22.4177	2.11991	2.90492	1.881	2.2048	1.64572	1.76298	1.59626	1.50216	1.79694	2.39676	1.21038	1.37563	1.32024	1.88993	1.78649		22.4177	-4.22468	-4.47126	-5.04255	-4.84968	-4.57868	-5.00104	-5.07428	-4.86432	-5.12311	-4.85212	-4.77399	-4.23688	-4.56159	-5.19391	-5.12555	-5.12311		22.4177	1.32945	1.23591	1.42997	1.21896	1.26632	0.804407	1.88128	1.05873	1.01611	1.90422	1.65312	1.56459
		22.4777	2.5203	2.61928	1.9811	2.68576	1.66769	1.49198	1.41804	1.56075	1.9947	2.56766	1.43987	1.09487	1.50579	1.69706	2.13561		22.4777	-4.46332	-4.50726	-4.86615	-4.59759	-4.7514	-4.74896	-4.9516	-4.9638	-5.32513	-4.70746	-4.52923	-3.97992	-4.69281	-5.06634	-5.0224	-4.88568		22.4777	1.15367	1.31647	1.60819	1.06027	1.30782	0.836147	1.49309	1.27846	0.969728	1.97502	1.80448	1.82583
		22.5377	2.93045	2.71449	2.0104	2.43917	1.68478	1.88993	1.41315	1.47042	1.85066	2.26005	1.38128	1.16811	1.47649	1.69462	2.03307		22.5377	-4.33514	-4.32293	-4.72821	-4.80633	-4.63543	-4.84539	-5.16766	-4.97235	-5.06512	-4.66473	-4.72821	-3.82733	-4.64032	-5.17254	-5.17743	-4.85516		22.5377	1.08531	1.54841	1.50809	1.23361	1.39816	0.775107	1.60051	0.94399	0.994138	2.01897	1.57743	1.90151
		22.5977	2.36893	2.81459	2.04458	2.19015	1.89718	1.87528	1.51325	1.85372	1.95564	2.67264	1.40081	1.41957	1.67181	1.7996	2.22838		22.5977	-4.3858	-4.45416	-4.83502	-4.66412	-4.70074	-4.80816	-5.10602	-4.94732	-5.27203	-4.77887	-4.77154	-3.91461	-4.52252	-4.95221	-5.0108	-5.1402		22.5977	1.16344	1.35065	1.40067	1.10177	1.33712	0.662807	1.42717	0.93422	1.09424	1.78459	1.65068	1.93081
		22.6577	2.43485	2.71694	2.01772	2.2048	1.49435	2.04618	1.40827	1.66085	1.95564	2.22831	1.28118	1.12904	1.5302	1.80936	2.20397		22.6577	-4.02387	-4.48041	-4.96137	-4.4975	-4.72943	-4.8808	-5.00775	-5.04681	-5.12494	-4.79779	-4.70746	-4.03363	-4.54633	-5.05414	-4.81732	-4.9516		22.6577	1.14391	1.61188	1.48856	0.88937	1.32736	0.958217	1.52727	1.12221	1.17969	2.07024	1.65068	1.88686
		22.7177	2.35428	2.56313	1.87368	2.37081	1.54074	1.64091	1.23005	1.71456	1.81159	2.11112	1.56195	1.30971	1.50335	1.77763	2.01354		22.7177	-4.11724	-4.75933	-4.91802	-4.79595	-4.5274	-4.94732	-5.12066	-5.18658	-5.09625	-4.83258	-4.54449	-3.99761	-4.59576	-5.06451	-4.79351	-5.05963		22.7177	1.18541	1.30427	1.25907	0.97238	1.24191	1.04855	1.76409	0.9977	1.06006	1.87493	1.53837	1.59389
		22.7777	2.40555	2.79506	2.24233	2.69064	1.69211	1.90214	1.41315	1.55831	1.84577	2.42362	1.24945	1.32436	1.48382	1.94852	2.18199		22.7777	-4.32111	-4.24787	-4.89484	-4.75568	-4.76789	-5.04376	-5.10236	-5.20001	-5.02179	-4.74347	-4.5506	-4.04767	-4.65802	-5.07306	-4.91681	-4.97785		22.7777	1.08775	1.36042	1.58133	1.08956	1.25411	0.738487	1.51751	0.9977	0.942868	2.02629	1.58232	1.94301
		22.8377	2.50809	2.69252	2.10317	2.52951	2.08761	1.77763	1.33747	1.48507	1.74323	2.79716	1.35931	1.42934	1.58147	1.95341	2.13072		22.8377	-4.24603	-4.56342	-4.86371	-4.539	-4.456	-4.69281	-5.11518	-4.95404	-5.10297	-4.61225	-4.72699	-3.80902	-4.59271	-4.90033	-5.02973	-5.18842		22.8377	1.07311	1.16266	1.55204	1.36544	1.30538	0.884977	1.39299	1.30531	1.10645	2.06047	2.01933	1.76967
		22.8977	2.57401	2.37026	1.77114	2.57101	1.8923	2.19755	1.27888	1.52657	1.93122	2.25028	1.39593	1.2267	1.41546	1.51395	2.58483		22.8977	-4.30157	-4.81915	-4.91681	-4.57745	-4.64337	-4.87042	-5.1878	-5.13653	-5.15851	-4.73126	-4.46026	-3.82306	-4.67267	-5.19024	-5.14142	-4.93634		22.8977	1.33434	1.34089	1.73758	1.14816	1.33956	0.975307	1.69817	1.05141	0.779298	1.52092	1.99736	1.79897
		22.9577	2.43729	2.42153	1.62954	2.24874	1.64816	1.45536	1.52057	1.75362	1.91657	2.35526	1.3471	1.1144	1.46429	1.54081	2.2943		22.9577	-4.19293	-4.74957	-4.72271	-4.75201	-4.61285	-4.87164	-5.13531	-5.17682	-5.17682	-4.9815	-4.55914	-3.95367	-4.82037	-4.82281	-5.16461	-5.0816		22.9577	1.17076	1.53132	1.4617	1.02365	1.40304	0.914277	1.7177	1.25649	1.03809	1.79192	1.69706	1.67446
		23.0177	2.40311	2.58266	2.00551	2.21701	1.75314	1.55302	1.75739	1.55587	2.02644	2.43339	1.32757	1.06557	1.7011	1.82645	2.27965		23.0177	-4.18927	-4.43097	-5.05841	-4.92169	-4.65069	-4.92413	-5.06329	-5.18292	-5.13897	-4.89483	-4.53106	-3.87188	-4.65802	-4.88995	-5.09015	-5.11456		23.0177	1.06578	1.29206	1.79374	1.17257	1.56173	0.914277	1.92766	1.2101	1.00879	1.8969	1.75321	1.70375
		23.0777	2.56424	2.54604	2.17397	2.42941	1.53097	1.63114	1.34235	1.59493	2.03376	2.37723	1.48626	1.25112	1.78411	1.92411	2.24547		23.0777	-4.26068	-4.56097	-4.70257	-4.65618	-4.60003	-4.89788	-5.05169	-5.16155	-5.3471	-4.83441	-4.61468	-3.9848	-4.58294	-4.9931	-5.11029	-5.20306		23.0777	1.41002	1.3238	1.82547	1.14572	1.46407	0.948447	1.62005	1.07338	1.37744	2.16545	1.75077	1.92836
		23.1377	2.45194	2.7267	1.9518	2.20236	1.46506	1.60429	1.16169	1.31173	1.77986	2.80204	1.58148	1.2975	1.28606	1.71171	2.06725		23.1377	-4.138	-4.53595	-4.90949	-4.77765	-4.71173	-5.08771	-5.25128	-5.2049	-5.32941	-4.81183	-4.68488	-4.20636	-4.55548	-5.07306	-5.02668	-5.04132		23.1377	1.26354	1.34577	1.51053	1.29708	1.18087	0.899627	1.51751	1.09047	0.925778	1.67961	2.14872	1.83071
		23.1977	2.72293	2.60951	1.80532	2.4172	1.7092	1.66288	1.40095	1.58029	1.87995	2.37968	1.47161	1.20717	1.518	1.88749	1.87194		23.1977	-4.37726	-4.95099	-5.19269	-4.99493	-4.76056	-5.08282	-5.19757	-5.17071	-5.1878	-5.06573	-4.95343	-4.13312	-4.91192	-5.19513	-5.03399	-5.1463		23.1977	1.30992	1.42878	1.76932	1.04562	1.29806	0.841027	1.68108	0.91225	0.913578	1.85784	1.78251	2.01137
		23.2577	2.56424	2.89516	2.10561	2.29025	1.71408	1.44804	1.50104	1.63888	2.17292	2.09891	1.56683	1.08266	1.70354	1.83622	2.33336		23.2577	-4.2204	-4.83075	-4.92841	-4.90643	-4.69892	-5.01874	-5.07245	-5.00409	-5.19208	-4.73065	-4.96747	-4.06415	-4.77216	-5.20917	-5.20917	-5.20429		23.2577	1.04625	1.25055	1.69608	1.32638	1.43234	0.943567	1.6054	1.17592	0.933108	2.12151	1.80937	1.78432
		23.3177	2.23953	2.81215	1.8395	2.54415	1.83127	1.69218	1.44489	1.46798	2.05329	2.47733	1.60833	1.42934	1.63274	1.63602	2.34557		23.3177	-4.23443	-4.6983	-5.15728	-4.57623	-4.55914	-5.12799	-5.05474	-5.19146	-5.25006	-4.9693	-4.91558	-3.94146	-4.63238	-5.18414	-5.20855	-5.1524		23.3177	1.19029	1.15778	1.65458	1.07247	1.52023	0.667687	1.82268	1.02211	1.17481	2.10442	1.81181	1.87954
		23.3777	2.59354	2.6974	1.97622	2.1047	1.70675	1.90946	1.81598	1.82687	2.02644	2.43339	1.59368	1.3268	1.52776	1.81425	2.41393		23.3777	-4.09833	-4.64276	-4.88446	-5.03339	-4.79657	-4.86493	-5.17011	-4.99188	-5.12372	-4.88934	-4.76483	-3.89569	-4.49139	-5.10175	-5.09198	-5.17499		23.3777	1.29039	1.38971	1.82059	1.01632	1.44698	1.00461	1.35637	0.89028	1.03076	1.86516	1.97538	2.04799
		23.4377	2.72293	2.69252	2.0226	2.75411	1.84836	1.7996	1.43268	1.87081	1.76277	2.83134	1.49114	1.07045	1.59856	1.60429	2.12828		23.4377	-4.25518	-4.67999	-4.89727	-4.58966	-4.5506	-4.95343	-4.8753	-5.21954	-5.31476	-4.89727	-4.61651	-3.93292	-4.60919	-5.19268	-4.99249	-5.33673		23.4377	0.968127	1.38727	1.49344	1.11154	1.44943	0.884977	1.91546	0.9977	1.03076	2.06291	1.67753	1.76235
		23.4977	2.40311	2.756	2.152	2.22433	1.73605	2.16093	1.38874	1.55587	2.14607	1.98905	1.50823	1.0436	1.75237	1.87772	2.1649		23.4977	-4.32049	-4.5036	-4.9162	-4.65741	-4.64032	-4.88934	-4.91131	-5.09198	-5.33612	-4.90155	-4.67694	-4.18377	-4.84295	-5.03582	-5.03338	-5.14569		23.4977	1.24156	1.07721	1.59354	1.09933	1.23214	0.806847	1.35149	0.93178	1.07715	1.726	1.68486	1.83803
		23.5577	2.32254	2.92445	1.81508	2.37814	2.07541	1.88261	1.48151	1.91964	2.00446	2.63602	1.80364	1.08998	1.43987	1.88261	2.38219		23.5577	-4.07818	-4.71539	-4.91314	-4.77154	-4.67877	-4.97662	-5.09137	-5.20611	-5.19146	-4.81549	-4.73248	-3.93902	-4.62994	-5.19391	-4.92291	-5.2232		23.5577	1.16832	1.29206	1.47879	0.89181	1.21749	0.667687	1.39788	1.26625	0.928218	1.98967	1.87773	1.80385
		23.6176	2.6741	2.90736	2.12514	2.68576	1.57004	1.68729	1.61091	1.53146	2.17292	2.66288	1.56683	1.26332	1.72063	1.70194	2.20885		23.6176	-4.29059	-4.67145	-5.13776	-4.96197	-4.6861	-4.99127	-5.13287	-5.15729	-5.34528	-5.00348	-4.84479	-4.10504	-4.79352	-5.40387	-5.06695	-5.33551		23.6176	1.20738	1.2652	1.57157	0.8381	1.31271	0.675017	1.48821	1.14662	0.991698	2.00188	1.7703	1.93325
		23.6776	2.4617	2.96596	2.00307	2.47824	1.67746	1.95585	1.32282	1.69991	2.18513	2.51884	1.56683	1.18031	1.80852	1.78007	2.11852		23.6776	-4.27716	-4.48712	-4.94122	-4.71173	-4.84113	-4.88995	-5.03888	-5.32941	-5.34161	-5.0462	-4.93878	-4.12823	-4.88263	-5.16095	-5.117	-5.25616		23.6776	1.28063	1.51667	1.85233	0.93087	1.29562	0.779997	1.6762	1.13686	0.601078	2.0385	1.55546	1.71108
		23.7376	3.03299	3.26625	1.58559	2.41232	1.70431	1.5872	1.33991	1.90743	2.03132	2.58719	1.57171	1.36098	1.63518	1.81425	2.30895		23.7376	-4.32843	-4.65802	-4.91192	-4.80206	-4.69464	-4.95587	-5.00225	-5.17315	-5.11212	-4.94854	-4.78497	-4.03302	-4.59698	-5.13165	-5.39776	-5.07306		23.7376	1.38805	1.36286	1.57157	1.06759	1.30294	0.782437	1.43206	1.39076	1.34326	1.86028	1.89726	1.82583
		23.7976	2.82791	2.98305	1.92983	2.08517	1.30148	1.35526	1.03473	1.99532	2.04353	2.46268	1.45208	1.12904	1.61565	1.66288	2.15758		23.7976	-4.25763	-4.76544	-5.23663	-4.74347	-4.99494	-5.22687	-5.23908	-5.20978	-5.23908	-4.76056	-4.99005	-4.11359	-4.85333	-5.20978	-5.19269	-5.12677		23.7976	1.06334	1.04792	1.52518	1.01876	1.37618	1.20969	1.86663	1.27358	1.32129	1.5844	1.86796	1.79165
		23.8576	2.66678	3.37611	1.62709	2.47824	1.57736	1.72147	1.34235	1.72433	1.69441	2.62626	1.39349	1.08998	1.51556	1.74833	2.3358		23.8576	-4.21247	-4.7984	-5.05719	-5.03034	-4.70807	-5.01569	-5.1695	-5.28913	-5.19391	-4.83502	-4.84723	-4.04889	-4.73004	-5.20856	-5.11579	-5.27204		23.8576	1.3026	1.14313	1.45682	1.33859	1.17599	0.758027	1.3759	1.13442	0.984378	1.80657	1.74101	1.74526
		23.9176	2.65701	3.30531	2.13491	2.3757	1.67258	1.50907	1.28132	1.61446	2.23152	2.26005	1.61321	1.27797	1.58636	1.81669	2.19176		23.9176	-4.32843	-4.61163	-4.96075	-4.88019	-4.69708	-5.05841	-5.12921	-5.15362	-5.12921	-4.91925	-4.7923	-4.08185	-4.67999	-5.23419	-5.12433	-5.19024		23.9176	1.05357	1.0821	1.63504	0.98947	1.05392	0.980187	1.78362	1.22719	1.08936	2.13127	1.81669	1.96987
		23.9776	2.3909	2.66567	1.86147	2.34884	2.04123	1.72147	1.58405	1.71212	1.70417	2.36014	1.50579	1.14125	1.56682	1.86063	2.28453		23.9776	-4.32354	-4.56768	-4.89483	-4.99493	-4.59942	-5.0755	-5.07306	-5.21222	-5.42462	-4.99005	-4.90948	-3.99151	-4.75079	-5.15118	-5.18292	-4.96808		23.9776	1.33922	1.31891	1.82303	1.18478	1.34445	0.721397	1.5346	1.26381	1.17725	1.69182	2.03398	1.87954
		24.0376	2.53739	2.77065	2.08608	2.134	1.73605	2.0413	1.19587	1.79269	1.84089	2.5701	1.33978	1.36342	1.86468	1.80448	2.49694		24.0376	-4.47613	-4.94733	-5.20856	-4.94	-4.67633	-4.66656	-5.08893	-5.20856	-5.32574	-4.97174	-4.91559	-4.1319	-4.8277	-5.20367	-4.98639	-5.25494		24.0376	1.29283	1.4361	1.83036	1.30197	1.45919	0.784877	1.57366	0.94887	1.12842	2.08733	2.02665	2.0187
		24.0976	2.27616	3.31264	2.21303	2.42697	1.71896	1.83866	1.21784	1.65109	1.87751	2.66288	1.39105	1.11928	1.62298	1.53348	2.14293		24.0976	-4.4804	-4.50726	-5.24212	-4.9345	-4.71966	-4.9638	-4.98577	-5.05657	-5.29339	-4.80755	-4.78558	-4.05804	-4.88079	-5.32269	-5.25921	-5.22991		24.0976	0.970567	1.17487	1.64725	0.98214	1.60323	0.723847	1.57854	0.92446	0.796388	1.88469	1.81913	1.89907
		24.1576	2.31278	3.32485	2.0519	2.50265	1.88498	1.36991	1.37653	1.72677	2.08991	2.8118	1.43987	1.17543	1.68157	1.71171	2.34313		24.1576	-4.32965	-4.57379	-5.14508	-4.84479	-4.71784	-4.98395	-5.25006	-5.1695	-5.23053	-4.85944	-4.83991	-4.27594	-4.70563	-5.05963	-5.41852	-5.21344		24.1576	1.18053	1.36042	1.88651	0.88937	1.15402	0.938687	1.80071	1.26625	0.947758	1.88713	1.78007	1.90883
		24.2176	2.52274	2.97572	2.2228	2.29513	2.134	1.87284	1.65729	1.78292	1.87751	2.63114	1.38861	1.33412	1.58391	1.91679	2.21373		24.2176	-4.40045	-4.8277	-4.87896	-4.67389	-4.90094	-4.9693	-5.1524	-5.28668	-5.12799	-4.88629	-4.95221	-4.09771	-4.61529	-4.92779	-5.24273	-5.07916		24.2176	1.25621	1.34577	1.68387	1.02609	1.46896	0.943567	1.72258	1.13442	1.01611	1.72844	1.83134	2.00405
		24.2776	2.58377	2.77065	1.88344	2.70529	1.96066	1.37723	1.54743	1.8879	2.21443	3.03153	1.50091	1.18764	1.28362	1.48222	2.41637		24.2776	-4.38519	-4.53411	-5.03704	-5.12005	-4.73431	-5.09075	-5.23724	-5.247	-5.34222	-4.89544	-4.539	-4.18743	-4.68304	-5.3056	-5.25433	-5.22747		24.2776	1.31481	1.37751	1.4495	1.22872	1.40548	1.00949	1.70549	1.22963	1.01123	2.43889	2.05595	1.89418
		24.3376	2.4495	3.14662	2.03969	2.17794	1.9216	1.82889	1.45222	1.60958	2.09968	2.387	1.35198	1.38295	1.61077	1.94364	2.59459		24.3376	-4.42121	-4.95587	-5.01447	-5.01691	-4.8338	-5.12677	-5.33185	-5.30988	-5.24884	-4.93146	-5.18537	-4.08185	-4.96076	-5.20002	-5.0633	-5.16095		24.3376	1.05846	1.24079	1.76932	1.21163	1.73019	0.677457	1.32219	1.38344	1.07227	1.92131	1.93876	2.02358
		24.3976	2.40067	3.09535	2.27895	2.07784	1.83127	1.65555	1.59382	1.57784	2.33161	2.27714	1.49359	1.30727	1.89397	1.6287	2.48717		24.3976	-4.55548	-4.76544	-5.19024	-4.85089	-4.74591	-4.86554	-5.09259	-5.24884	-5.34649	-4.97296	-4.91192	-4.31134	-4.80694	-5.08526	-5.25372	-5.19024		24.3976	1.07555	1.14557	1.82059	1.07492	1.52511	0.736047	1.59075	0.9684	1.19434	1.96526	2.05595	1.98696
		24.4576	2.5618	2.89028	2.44497	2.42208	1.79465	1.72391	1.63044	1.78292	2.16316	2.50663	1.36175	1.06069	1.79388	1.88993	2.2943		24.4576	-4.53351	-4.75568	-5.01691	-4.99982	-4.86554	-5.06818	-5.25128	-5.32697	-5.36359	-4.87531	-4.84357	-4.08185	-4.84845	-5.25861	-5.24396	-5.06818		24.4576	1.33189	1.56061	1.76444	0.92599	1.67648	0.779997	1.82024	1.13442	0.725588	2.17522	1.78739	1.65249
		24.5176	2.2078	3.42494	1.80043	2.34152	1.83859	1.9119	1.29597	1.55343	2.11433	2.41874	1.66448	1.47572	1.55218	1.84354	2.60192		24.5176	-4.30402	-5.05109	-5.18536	-5.0462	-4.70441	-5.12677	-5.01447	-5.16827	-5.32941	-5.02667	-4.9632	-4.20636	-4.79474	-5.33673	-5.23908	-5.22687		24.5176	1.32945	1.25055	1.49344	1.10177	1.44698	0.655487	1.60051	1.01479	0.942868	1.93596	1.6995	2.0602
		24.5776	2.60086	2.80727	2.15932	2.21945	1.64816	1.61649	1.7696	1.9172	2.37312	2.3162	1.4765	1.3683	1.88665	1.81181	2.26012		24.5776	-4.41327	-4.72333	-5.09442	-4.82098	-4.77704	-5.16766	-5.20917	-5.34588	-5.341	-4.85516	-4.96747	-4.13006	-4.92596	-5.4118	-5.39227	-5.1579		24.5776	1.13902	1.24079	1.64725	1.33371	1.4421	0.809287	1.74456	0.99037	0.918458	1.92375	2.03886	1.9186
		24.6376	2.40799	2.92934	1.88833	2.4465	1.82394	1.50907	1.29108	1.89767	2.21198	2.54569	1.39105	1.21449	1.61077	1.8997	2.57262		24.6376	-4.28449	-4.83381	-5.08771	-4.97297	-4.67023	-4.83869	-5.13166	-5.05353	-5.36359	-4.97541	-4.96564	-4.39435	-4.83625	-5.23175	-5.08039	-5.04377		24.6376	1.33434	1.34821	1.97196	1.14572	1.56173	0.897187	1.80559	1.36147	1.00147	2.19963	2.11454	2.02358
		24.6976	2.64481	2.73158	2.15688	2.21212	1.8215	1.64579	1.61579	2.17111	2.19245	2.54813	1.28851	1.41713	1.47893	1.63602	2.20153		24.6976	-4.53411	-4.52923	-5.12493	-5.0053	-4.85394	-5.10296	-5.18597	-5.22015	-5.50579	-4.8637	-4.95648	-4.17278	-4.79778	-5.11517	-5.42278	-5.38616		24.6976	1.18785	1.64606	1.68631	1.11886	1.33712	0.675017	1.87395	1.15639	0.894038	1.95305	1.75566	2.07973
		24.7576	2.55692	2.91713	2.13002	2.49288	1.65304	2.0413	1.53034	1.67794	2.12409	2.55546	1.39593	1.30727	1.74749	1.94608	2.39684		24.7576	-4.58966	-4.83624	-5.11945	-5.25372	-4.82648	-5.04132	-5.32697	-5.23907	-5.47589	-4.73615	-4.91193	-4.46027	-4.86798	-5.388	-5.33185	-5.25128		24.7576	1.24889	1.27253	1.8743	1.21652	1.32003	0.755577	1.78606	0.79018	1.00635	2.23625	1.88261	2.16518
		24.8176	2.37625	3.00746	2.02749	2.19503	1.78244	1.58231	1.43757	1.73165	1.753	2.68973	1.5888	1.1852	2.01604	2.01444	2.13317		24.8176	-4.62934	-4.74652	-5.11029	-4.93207	-4.8393	-4.99799	-5.24945	-5.16156	-5.44965	-5.08832	-5.11274	-4.05072	-4.86371	-5.25922	-4.98578	-5.26654		24.8176	1.2318	1.7779	1.97684	1.43136	1.259	0.809287	1.6176	1.32485	1.05274	1.86272	1.73857	1.86
		24.8776	2.4202	2.62904	2.1642	2.2756	1.89963	1.75077	1.6402	1.48751	1.80183	2.54569	1.5473	1.2682	1.83538	1.90214	2.27477		24.8776	-4.44989	-4.83319	-4.99188	-4.93085	-4.72821	-5.17743	-5.21405	-5.2995	-5.4411	-5.16522	-4.95282	-4.17645	-4.96014	-5.23846	-5.48505	-5.18475		24.8776	1.41734	1.4947	1.44706	0.94064	1.45919	0.794647	1.57122	0.94887	1.16016	1.96526	1.96806	1.72329
		24.9376	2.74491	2.61684	1.91518	2.45138	2.00216	1.69462	1.2447	1.86837	1.91413	2.72635	1.6181	1.31215	1.43743	1.81913	2.38463		24.9376	-4.54571	-4.81182	-4.89971	-4.96075	-4.95098	-5.11456	-5.2879	-5.27081	-5.29522	-5.00958	-4.9461	-4.40167	-4.95342	-5.17315	-5.24151	-5.41973		24.9376	1.17076	1.18708	1.52518	1.33371	1.44943	0.694547	1.52239	0.96108	0.999018	2.16057	1.94609	1.97963
		24.9976	2.70096	3.11244	2.33754	2.50265	1.80197	1.7996	1.59138	1.5632	2.06306	2.8704	1.47405	1.07778	1.42278	1.47245	2.28697		24.9976	-4.48896	-4.71845	-5.06024	-4.96991	-4.91864	-5.15546	-5.23847	-5.15058	-5.52899	-4.8869	-5.05048	-4.31073	-4.70868	-5.05048	-5.21161	-5.30683		24.9976	1.37096	1.31647	1.87674	0.98703	1.33712	0.672577	1.63714	1.21987	0.991698	1.96526	1.81425	2.12124
		25.0576	2.59354	2.81459	2.18374	2.57833	1.74582	1.53837	1.58649	1.99288	2.15827	2.50175	1.35443	1.09487	1.70354	1.99735	2.13317		25.0576	-4.44257	-4.76483	-5.03095	-5.09442	-4.81366	-5.30927	-5.28241	-5.24335	-5.28241	-5.13105	-4.95771	-4.38886	-5.01142	-5.27509	-5.38495	-5.38007		25.0576	1.5443	1.25544	1.66678	1.27511	1.48116	0.841027	1.63714	0.90004	1.18701	2.3217	1.81913	1.55483
		25.1176	2.80106	2.69008	1.76381	2.3464	1.99972	1.64579	1.28864	1.65597	1.73103	2.57499	1.49359	1.01674	1.77923	1.5994	2.40172		25.1176	-4.65924	-5.05475	-5.27691	-5.07184	-4.75445	-5.15973	-5.16949	-5.16217	-5.3648	-5.03277	-4.94	-4.29059	-4.80084	-5.28424	-5.30133	-5.31109		25.1176	1.22936	1.09919	1.73758	1.06027	1.7546	0.904507	1.72014	1.25893	1.19434	1.91155	1.78984	1.61342
		25.1776	2.56912	3.04164	2.3351	2.56368	1.69699	1.85331	1.34235	1.76827	1.89704	2.80204	1.67181	1.13881	1.83294	1.62382	2.35533		25.1776	-4.53595	-4.96808	-5.1756	-5.06817	-4.84601	-5.00226	-5.14874	-5.17315	-5.25128	-4.98761	-5.08526	-4.31134	-4.81671	-5.26349	-5.33429	-5.43683		25.1776	1.09752	1.29938	1.95243	0.99191	1.56173	0.814177	1.44426	0.84877	1.03565	1.95549	2.14872	2.0187
		25.2376	2.53739	2.91713	2.23745	2.29757	1.86789	1.35282	1.43268	1.6047	1.84821	2.52372	1.52777	1.16078	1.88665	1.60429	2.39684		25.2376	-4.57623	-4.92047	-5.14508	-5.08648	-4.8692	-5.17193	-5.24273	-5.38189	-5.34039	-5.05475	-5.05475	-4.41021	-4.83014	-5.29156	-5.11822	-5.15973		25.2376	1.29772	1.14802	1.76932	1.04806	1.27364	0.782437	1.6469	1.11244	1.02344	2.06291	1.70439	1.6769
		25.2976	2.71317	3.09779	1.97133	2.67599	1.80197	1.62626	1.44489	1.57296	2.05573	2.66044	1.22747	1.27309	1.96477	1.73124	2.64098		25.2976	-4.56159	-4.82038	-5.35505	-5.17438	-4.90583	-5.11579	-5.14753	-5.23053	-5.48444	-4.99128	-4.84479	-4.29059	-4.73493	-5.211	-5.17438	-5.32819		25.2976	1.18541	1.59235	1.3909	1.20187	0.924523	0.833707	1.54924	1.05385	1.18701	2.12639	1.77275	1.80141
		25.3576	2.5618	2.93422	2.09584	2.92013	1.99728	1.68973	1.30329	1.83663	2.13386	2.64579	1.41546	0.970351	1.52288	1.93632	2.43834		25.3576	-4.57196	-4.80145	-5.34589	-4.97235	-4.79901	-5.01874	-5.42889	-5.25311	-5.42889	-4.83807	-5.0163	-4.27411	-4.86737	-5.43622	-5.43378	-5.4118		25.3576	1.2733	1.5655	1.69852	1.11154	1.42013	0.650597	1.42473	1.37367	1.13574	1.997	1.70927	2.03334
		25.4176	2.87918	2.86098	2.31801	2.46603	1.89718	1.66288	1.52057	1.73654	1.69196	2.5286	1.72064	1.37563	2.0136	1.79716	2.19664		25.4176	-4.5213	-4.84356	-5.0462	-4.88507	-4.75811	-5.09747	-5.33673	-5.43438	-5.32208	-5.00225	-4.94854	-4.27471	-4.81915	-5.31475	-5.39532	-5.35382		25.4176	1.20006	1.6485	1.59598	0.85519	1.6838	0.875207	1.747	1.12465	1.04541	1.87493	2.07548	1.80141
		25.4776	2.73514	3.0099	2.12514	2.72238	1.78732	1.31376	1.73786	1.76827	2.27058	2.6287	1.38372	1.24867	1.73772	1.96806	2.22594		25.4776	-4.55608	-4.49505	-5.164	-5.16888	-4.88812	-5.18108	-5.24944	-5.12493	-5.40081	-5.16644	-5.02972	-4.2265	-4.81732	-5.33001	-5.21038	-5.29095		25.4776	1.37584	1.69245	1.95487	1.15548	1.4006	0.841027	1.56633	1.33217	0.920898	2.14592	2.04862	1.91372
		25.5376	2.60819	2.7267	2.22524	2.56124	1.84591	1.86796	1.50837	1.7756	2.0948	2.39921	1.77679	1.24867	1.76214	1.90946	2.38707		25.5376	-4.58478	-4.95099	-5.2879	-5.11944	-4.88263	-5.06573	-5.13653	-5.32452	-5.35626	-4.99249	-4.96075	-4.34308	-4.97784	-5.39044	-5.49298	-5.34405		25.5376	1.30992	1.27985	1.80106	1.25802	1.28585	0.779997	1.54924	1.17104	1.0332	2.57561	1.7288	1.83315
		25.5976	2.76444	2.89028	2.22768	2.80783	2.19992	1.72636	1.68659	1.61691	1.89704	2.39432	1.56927	0.877581	2.01848	1.82645	2.45299		25.5976	-4.38214	-4.76056	-5.2464	-5.0755	-4.90948	-5.27081	-4.99982	-5.29034	-5.38556	-4.93878	-4.99005	-4.26251	-4.82404	-5.10236	-5.39044	-5.25372		25.5976	1.13658	1.5777	1.78153	1.10665	1.49093	0.728727	1.51995	1.14906	1.06738	2.09953	1.99003	1.83803
		25.6576	2.53983	2.85365	1.68081	2.35861	1.47482	1.44559	1.70124	1.94405	1.81648	2.56278	1.62054	1.23647	1.81097	1.86063	2.27477		25.6576	-4.64887	-4.75629	-5.39106	-5.04438	-4.79291	-5.2641	-5.25434	-5.28119	-5.43012	-4.9101	-5.04682	-4.2143	-4.87836	-5.40815	-5.22748	-5.40815		25.6576	1.39537	1.44343	1.46659	0.84542	1.21261	0.826377	1.58587	1.18813	1.17481	2.2802	1.63114	1.97963
		25.7176	2.55692	2.91225	2.40102	2.6882	1.8508	2.06327	1.89411	1.64376	2.00691	2.32352	1.63763	1.33656	1.64007	1.85819	2.52867		25.7176	-4.54388	-4.93695	-5.21039	-4.87347	-4.70746	-5.14203	-5.42035	-5.38373	-5.47162	-4.89545	-4.94183	-4.41693	-4.67572	-5.18597	-5.28607	-5.27142		25.7176	1.12438	1.28718	1.53739	1.20919	1.56173	0.836147	1.64446	1.10024	1.3042	1.85051	1.73857	1.84047
		25.7776	2.86453	2.75111	2.31557	2.22189	1.82883	1.54569	1.29108	1.86837	1.99226	2.68485	1.35931	1.20229	1.91839	1.50907	2.72887		25.7776	-4.47797	-4.88324	-5.28851	-4.81976	-4.86371	-5.12494	-5.10053	-5.41547	-5.4643	-5.05658	-5.25922	-4.4389	-4.79291	-5.27875	-5.36908	-5.3349		25.7776	1.12193	1.27009	1.76444	1.17013	1.53487	0.821497	1.68108	1.22963	0.898928	2.09465	1.99247	2.22377
		25.8376	2.50565	3.24672	2.36684	2.39034	1.81418	1.56034	1.48639	1.83175	2.03376	2.66776	1.20306	1.30727	1.7719	1.59696	2.31139		25.8376	-4.69769	-5.09808	-5.10296	-4.95159	-4.86859	-5.10784	-5.25189	-5.30316	-5.42279	-4.80755	-4.98089	-4.32415	-4.96136	-5.37152	-5.48382	-5.28607		25.8376	1.161	1.88288	1.8035	1.31173	1.4006	0.655487	1.747	1.23696	0.857418	2.0385	1.92655	1.99672
		25.8976	2.75223	2.82436	2.42788	2.39279	1.82883	1.45292	1.55231	1.97579	1.87751	2.46512	1.56927	1.08998	1.82073	1.62626	2.34069		25.8976	-4.53534	-5.05048	-5.28485	-5.06513	-4.82587	-5.26776	-5.18476	-5.4289	-5.36542	-5.06024	-4.96503	-4.38642	-4.83564	-5.38495	-5.27509	-5.14325		25.8976	1.16588	1.5655	1.43729	0.91378	1.22237	0.902067	1.56145	1.07338	0.947758	2.29729	1.80204	1.8478
		25.9576	2.67655	3.05629	2.24721	2.25118	1.87277	1.49442	1.47419	1.97823	2.19245	2.54081	1.56439	1.31215	1.5595	1.76786	2.04283		25.9576	-4.4975	-4.82709	-5.16889	-5.0224	-4.94916	-5.02729	-5.31049	-5.23725	-5.1518	-4.91986	-5.15668	-4.46332	-4.81488	-5.35932	-5.45453	-5.1225		25.9576	1.15611	1.45075	1.92313	1.45822	1.39083	0.631067	1.48089	1.26869	0.974608	2.14836	1.96073	1.87954
		26.0176	2.57157	3.0685	2.17885	2.54415	2.09494	1.79227	1.44977	2.01974	2.1656	2.4993	1.4887	0.970351	1.81097	1.5579	2.63854		26.0176	-4.56524	-4.7752	-5.22442	-5.19268	-4.95587	-4.95098	-5.26592	-5.30987	-5.56378	-4.97784	-4.97051	-4.44073	-4.83624	-5.47833	-5.4002	-5.31475		26.0176	1.50279	1.49958	1.74979	1.29464	1.34933	0.723847	1.76653	1.15151	1.17481	2.05803	2.07792	2.07485
		26.0776	2.56912	3.36635	2.0104	2.44894	1.94601	1.79471	1.35212	1.72433	2.19001	2.55546	1.23236	1.42201	1.65472	1.78983	2.4652		26.0776	-4.65619	-4.84662	-5.08344	-5.29584	-4.86371	-5.2348	-5.18598	-5.36908	-5.39594	-5.15424	-4.82465	-4.35346	-4.78803	-5.49115	-5.3642	-5.30072		26.0776	1.35875	1.56794	1.54227	1.14328	1.4006	0.711637	1.6884	1.10512	1.02344	2.24358	2.06327	1.90395
		26.1376	2.35916	3.22475	2.36928	2.92501	2.15353	2.13651	1.5694	1.92941	2.04841	2.56766	1.50091	1.256	1.64495	1.73368	2.38951		26.1376	-4.59515	-4.71234	-5.3764	-5.00286	-4.93939	-5.14447	-5.16888	-5.32025	-5.47161	-5.18109	-4.91986	-4.23138	-4.96136	-5.48626	-5.36175	-5.15179		26.1376	1.4735	1.32624	1.85233	1.05783	1.60812	0.596887	1.5053	1.07094	1.13574	2.27287	1.76054	1.93569
		26.1976	2.69608	2.86342	2.35219	2.65402	1.77023	1.53593	1.37165	1.61202	2.32673	2.72635	1.65228	1.34145	1.78411	1.85819	2.20641		26.1976	-4.46087	-4.77093	-5.04193	-5.16644	-4.88812	-5.31781	-5.15179	-5.32757	-5.48871	-5.12005	-5.09076	-4.12884	-4.98333	-5.39837	-5.44232	-5.19818		26.1976	1.25377	1.47272	1.5203	0.84787	1.43478	0.765347	1.57366	1.12953	1.17969	2.40471	2.06083	1.89174
		26.2576	2.67166	3.41274	2.15688	2.78097	1.91427	1.44315	1.27643	2.09542	2.19245	2.2869	1.45696	1.04848	1.61321	1.47001	2.68248		26.2576	-4.73675	-4.91498	-5.28363	-5.05902	-4.96869	-5.01508	-5.21283	-5.38129	-5.51068	-5.14447	-5.25677	-4.23383	-4.83685	-5.40326	-5.22015	-5.23724		26.2576	1.49791	1.67292	1.62284	1.29464	1.13204	0.677457	1.49553	1.31996	1.02344	2.23137	1.69218	1.91127
		26.3176	2.73758	3.02944	2.01528	2.73947	1.81662	1.73612	1.357	1.72921	2.27546	2.40897	1.38861	1.256	1.73772	1.66288	2.56285		26.3176	-4.69158	-4.84539	-5.29705	-5.11883	-4.91375	-5.12615	-5.35809	-5.4826	-5.341	-4.92107	-5.19451	-4.30828	-4.76238	-5.34344	-5.38494	-5.25311		26.3176	1.30992	1.68757	1.67655	1.30685	1.32003	0.655487	1.65667	1.05385	1.1333	1.97991	1.75566	1.90151
		26.3776	2.44705	3.0685	2.26918	2.47335	1.54074	1.38212	1.60358	2.04415	1.98493	2.81913	1.61566	1.36586	1.87932	1.66044	2.26744		26.3776	-4.69464	-4.94855	-5.29035	-5.10236	-4.9046	-5.29523	-5.24152	-5.35626	-5.4173	-5.20734	-4.92658	-4.3797	-4.88263	-5.32208	-5.44415	-5.3172		26.3776	1.4857	1.22126	1.69608	1.23361	1.37618	0.758027	1.67864	1.25893	1.29199	2.3217	2.06816	1.85512
		26.4376	2.22977	2.69985	2.14711	2.64913	1.93869	1.56034	1.4571	1.74142	1.77253	2.50663	1.43011	1.20473	1.61321	1.76542	2.40416		26.4376	-4.60675	-4.94611	-5.06573	-5.117	-4.95831	-5.17316	-5.50275	-5.30499	-5.37335	-5.07306	-5.04376	-4.21368	-4.9339	-5.26105	-5.58331	-5.40753		26.4376	1.4735	1.43122	1.53983	1.17013	1.1589	0.823937	1.46624	1.10024	1.26514	2.08	2.01933	1.71596
		26.4976	2.39334	3.26137	2.18862	2.26583	1.77511	1.54569	1.24958	1.75362	2.31452	2.49442	1.33245	1.48549	1.75481	1.62138	2.4652		26.4976	-4.52374	-5.00958	-5.24883	-5.11456	-4.93145	-5.20733	-5.45879	-5.471	-5.53936	-5.13409	-5.26836	-4.57989	-4.89239	-5.34893	-5.42706	-5.4002		26.4976	1.16832	1.34821	1.82547	1.23361	1.36398	0.806847	1.73723	0.97084	1.05762	2.37053	1.91435	2.29458
		26.5576	2.39334	2.76332	1.7809	2.86154	1.90207	1.60184	1.75251	1.79025	1.69685	2.31864	1.52044	0.933731	1.58147	1.89725	2.54088		26.5576	-4.70563	-4.77643	-5.14508	-5.08893	-4.83258	-5.14996	-5.22809	-5.2818	-5.64801	-5.16461	-5.26471	-4.28326	-4.92291	-5.39899	-5.63336	-5.26227		26.5576	1.4149	1.71198	1.89139	1.13839	1.17843	1.00461	1.72014	0.90737	1.14795	2.46575	1.9412	2.13344
		26.6176	2.29569	2.97572	2.00795	2.70529	1.75314	1.36259	1.43268	1.98068	1.96052	2.54813	1.58392	1.33412	1.3886	1.78495	2.73619		26.6176	-4.70074	-4.98883	-5.27203	-5.22564	-4.86187	-5.28912	-5.33062	-5.42828	-5.64801	-5.0523	-5.0523	-4.51031	-5.05963	-5.24273	-5.47222	-5.35259		26.6176	1.2733	1.45807	1.5496	1.26535	1.50558	0.704307	1.88616	1.02699	1.10645	2.41692	1.82646	2.24086
		26.6776	2.61795	2.90981	2.19106	2.50753	1.57492	1.51639	1.55964	1.79513	1.65778	3.11942	1.61566	1.04604	1.601	1.66288	2.08678		26.6776	-4.70989	-4.95159	-5.28607	-5.18597	-5.0053	-5.28118	-5.2763	-5.23968	-5.58148	-4.91985	-4.9931	-4.39495	-5.01507	-5.52044	-5.45452	-5.37396		26.6776	1.36852	1.48493	1.89627	1.07492	1.42745	0.675017	1.43938	1.04164	1.05762	2.44377	2.15849	1.99184
		26.7376	2.40799	2.6852	2.28872	2.43673	1.92648	1.76298	1.33991	2.1003	2.26814	2.7288	1.56195	1.12416	1.5302	1.78739	2.03063		26.7376	-4.75629	-5.10297	-5.21772	-5.16645	-5.05903	-5.30317	-5.24213	-5.44721	-5.53266	-5.23969	-5.23725	-4.34858	-5.01752	-5.41303	-5.47162	-5.5058		26.7376	1.35631	1.24323	1.67411	1.25314	1.20773	0.994837	1.78362	1.13442	0.947758	2.45842	1.90702	1.71352
		26.7976	2.64237	3.35658	2.42788	2.42941	1.7507	1.93632	1.40095	1.68771	2.07527	2.67264	1.67913	1.12172	1.87444	1.62626	2.85094		26.7976	-4.70502	-4.8393	-5.35932	-5.26654	-4.93939	-5.12494	-5.31781	-5.51068	-5.58637	-5.05902	-5.12982	-4.25824	-4.95648	-5.28119	-5.61078	-5.3349		26.7976	1.28795	1.6778	1.99637	1.09933	1.55196	1.1047	1.82024	1.20766	1.08447	1.97258	1.54569	1.91372
		26.8576	2.74491	2.91957	2.15932	2.66134	1.86789	1.86307	1.1446	1.68038	2.32673	2.74344	1.42279	1.19496	1.67425	1.52128	2.3651		26.8576	-4.65069	-5.09747	-5.21465	-5.35626	-4.98028	-5.13409	-5.27813	-5.4295	-5.34893	-5.04864	-5.17071	-4.58965	-4.88262	-5.51739	-5.50274	-5.38067		26.8576	1.21715	1.58014	1.84012	1.24093	1.35177	0.701867	1.60784	1.02944	1.20166	2.39739	1.99736	1.74526
		26.9176	2.62284	3.23207	2.40834	2.56124	1.86056	1.57255	1.69147	1.74874	1.87751	2.82645	1.84027	1.1144	1.79388	1.57743	2.52867		26.9176	-4.75384	-5.04437	-5.27142	-5.11517	-5.04437	-5.20794	-5.48382	-5.36175	-5.53509	-5.01507	-5.32025	-4.52435	-5.15911	-5.50823	-5.58636	-5.45452		26.9176	1.33434	1.73395	1.93778	1.17257	1.23702	0.831267	1.66887	1.16127	1.08447	2.41448	1.52128	1.91616
		26.9776	2.7034	2.8683	2.38881	2.73214	1.92648	1.61649	1.37653	1.55343	2.19734	3.00712	1.71575	0.923971	1.64739	1.70927	2.35045		26.9776	-4.80816	-4.97906	-5.47222	-5.15728	-5.08648	-5.07183	-5.34283	-5.37212	-5.56011	-5.21587	-5.34527	-4.60064	-4.89117	-5.24273	-5.53326	-5.62847		26.9776	1.57359	1.59723	1.83768	1.1921	1.21993	0.806847	1.75676	1.2809	1.15283	2.3803	1.71415	1.93081
		27.0376	2.37625	3.66176	2.27651	2.93478	1.66525	1.47977	1.53034	1.83419	1.98249	3.0828	1.33489	1.35365	1.66448	1.63358	2.66051		27.0376	-4.64581	-5.09259	-5.41486	-5.32697	-4.88996	-5.24884	-5.42218	-5.53449	-5.60285	-5.1048	-5.32208	-4.42853	-4.94367	-5.4881	-5.27814	-5.44415		27.0376	1.12438	1.21393	1.91825	1.18722	1.37862	0.877647	1.51751	1.15151	1.03565	2.25823	1.72148	1.65249
		27.0976	2.9866	2.84389	2.22768	2.62716	1.94113	1.7703	1.12263	1.92941	1.98737	2.64579	1.46429	1.15346	1.77434	1.99003	2.3358		27.0976	-4.60308	-4.80816	-5.19634	-5.25982	-4.85699	-5.1109	-5.24761	-5.44537	-5.65777	-5.12799	-5.07183	-4.51763	-5.01568	-5.31109	-5.19634	-5.4649		27.0976	1.12438	1.61432	1.76444	1.2922	1.27609	0.704307	1.84954	1.42494	1.13086	2.1386	1.53837	1.8478
		27.1576	2.61307	2.91225	2.17153	2.36837	1.81906	1.50907	1.36677	1.45577	1.97761	2.59208	1.53021	1.09487	1.49602	1.90214	2.25279		27.1576	-4.77765	-5.15363	-5.34894	-5.21711	-5.01203	-5.18537	-5.44416	-5.34162	-5.47346	-5.11701	-5.20246	-4.35529	-5.00959	-5.47834	-5.47346	-5.38312		27.1576	1.7274	1.6778	1.62772	0.94308	1.40792	0.638397	1.79827	1.34194	1.01123	2.14348	1.57743	2.12368
		27.2176	2.2908	2.77553	2.28872	2.60763	1.54562	1.52372	1.56696	1.74142	2.36823	2.77762	1.52044	1.24379	1.7597	1.53104	2.36754		27.2176	-4.88874	-5.21588	-5.48688	-5.34528	-4.88141	-5.3404	-5.48932	-5.58454	-5.60163	-5.32331	-5.1695	-4.75202	-5.13532	-5.43561	-5.4527	-5.27448		27.2176	1.43199	1.52887	1.43485	1.12374	1.24191	0.980187	1.55413	1.09535	0.911128	2.38274	1.88017	1.89907
		27.2776	2.73514	2.71694	2.27651	2.90792	1.57004	1.58231	1.19831	1.76095	2.23152	2.91434	1.60345	0.936171	1.76702	1.9705	2.37486		27.2776	-4.86493	-5.01386	-5.27753	-5.1872	-5.04071	-5.14813	-5.30438	-5.3996	-5.54608	-5.30683	-5.24335	-4.48407	-4.9577	-5.41425	-5.55585	-5.50214		27.2776	1.20006	1.5069	1.90848	1.19943	1.52023	0.892297	1.79339	1.19789	1.37988	2.2509	1.91679	2.18959
		27.3376	2.67899	2.80238	2.3351	3.10079	2.04855	1.49686	1.48151	1.76339	2.02644	2.65555	1.41546	0.823871	1.60589	1.54325	2.38951		27.3376	-4.60919	-5.10968	-5.31964	-5.42706	-5.19025	-5.17072	-5.25617	-5.23908	-5.23908	-5.14142	-5.26105	-4.27716	-4.99249	-5.4881	-5.50275	-5.47345		27.3376	1.25865	1.93903	1.76932	0.95285	1.28341	0.736047	1.68596	0.92201	0.898928	2.00432	1.63603	1.94301
		27.3976	2.41532	3.07338	2.35463	2.43673	1.65793	1.60429	1.54011	1.85861	2.05818	2.66776	1.54241	1.16078	1.83294	1.85087	2.50914		27.3976	-4.86981	-5.01385	-5.38494	-5.17987	-5.01873	-5.42156	-5.3825	-5.36785	-5.62176	-5.16522	-5.38983	-4.45233	-4.94793	-5.47772	-5.5949	-5.33856		27.3976	1.67369	1.51911	1.84501	1.19699	1.19064	0.938687	1.62493	0.89028	1.22852	2.24602	1.95829	2.16518
		27.4576	2.41287	2.8683	1.80043	2.60275	1.61398	1.63602	1.33014	1.72433	1.6529	2.76786	1.77191	1.05824	1.66936	1.59208	2.22594		27.4576	-4.73065	-5.11151	-5.41912	-5.30438	-4.86248	-5.32635	-5.2409	-5.34832	-5.50457	-5.26532	-5.31659	-4.51336	-5.00164	-5.49725	-5.49481	-5.42889		27.4576	1.37828	1.5362	1.63016	1.21408	1.19552	0.758027	1.48577	1.06117	1.05762	2.23137	1.76298	1.93569
		27.5176	2.92069	2.53871	1.97866	2.23898	1.52853	1.87772	1.45954	2.01486	1.95564	2.2869	1.15423	1.0851	1.59368	1.6702	2.64586		27.5176	-4.82647	-5.21466	-5.38799	-5.25372	-4.97051	-5.25128	-5.40508	-5.39288	-5.54913	-5.22442	-5.29034	-4.43096	-5.15606	-5.51739	-5.41729	-5.48565		27.5176	1.34166	1.58991	1.84501	1.35324	1.43478	0.745817	1.62737	1.02455	0.962398	2.39739	1.98271	1.80141
		27.5776	3.01102	2.61195	2.19838	2.59542	1.44797	2.012	1.35456	1.6047	2.14607	2.58719	1.29827	1.02162	1.59124	1.53104	2.25524		27.5776	-4.72149	-5.2879	-5.54181	-5.05108	-5.00225	-5.16339	-5.17804	-5.51983	-5.49542	-5.23175	-5.26348	-4.66778	-4.93145	-5.55157	-5.64679	-5.45391		27.5776	1.47838	1.55085	1.74002	1.26046	1.36642	1.0217	1.83245	1.15395	1.02588	2.24358	2.10234	1.92592
		27.6376	2.89627	3.39809	2.41323	2.67599	1.81662	1.73368	1.62556	1.93429	2.24128	2.76053	1.85003	1.19008	1.55706	1.40409	2.14537		27.6376	-4.64642	-5.0639	-5.36664	-5.26898	-4.96869	-5.26166	-5.32025	-5.41302	-5.22015	-4.9516	-5.1933	-4.43402	-4.98822	-5.36175	-5.42035	-5.42035		27.6376	1.63463	1.68757	1.74002	1.17257	1.4714	0.789757	1.80803	1.1393	1.14307	2.38518	2.08769	1.78432
		27.6976	2.93778	3.10512	2.39614	2.70529	2.04855	1.61161	1.23493	1.76339	2.04109	2.70682	1.43255	0.899551	1.58147	1.85087	2.48473		27.6976	-4.81854	-5.02606	-5.4704	-5.1579	-5.07977	-5.38251	-5.36786	-5.45819	-5.5534	-5.19452	-5.19696	-4.64276	-4.92596	-5.14081	-5.44598	-5.45819		27.6976	1.18785	1.49714	2.24051	1.16769	1.49581	0.823937	1.67132	1.12221	0.886718	2.53655	1.70683	1.95766
		27.7576	2.68631	2.90981	2.20083	2.74923	1.79953	1.29423	1.12263	1.92452	1.66999	2.60184	1.56195	1.14613	1.70354	1.64091	2.42125		27.7576	-4.6922	-5.05597	-5.29523	-5.29523	-5.09015	-5.23175	-5.38556	-5.53204	-5.61017	-4.95343	-5.10235	-4.3797	-4.98273	-5.36114	-5.59064	-5.41241		27.7576	1.28063	1.45807	1.85233	1.13595	1.34689	0.648157	1.57122	0.93666	0.972168	2.53166	1.76054	1.70375
		27.8176	2.64481	3.24672	1.84438	2.55636	1.50412	1.81669	1.51325	1.62667	2.14851	2.80692	1.72552	1.01674	1.60589	1.59452	2.24791		27.8176	-4.84845	-4.97052	-5.37824	-5.14386	-5.07306	-5.12433	-5.26837	-5.42706	-5.56867	-5.30011	-5.37091	-4.54328	-4.91437	-5.50763	-5.39777	-5.50275		27.8176	1.16588	1.66559	1.79129	0.88937	1.30782	0.723847	1.56878	1.11977	0.906248	2.34856	1.7996	2.04067
		27.8776	2.40311	3.17836	1.91518	2.87618	1.75558	1.4163	1.23005	1.88546	1.78962	2.95585	1.66448	1.31703	1.84026	1.44804	2.04772		27.8776	-4.70319	-5.10114	-5.33063	-5.211	-4.95954	-5.20368	-5.34772	-5.46247	-5.47223	-5.23298	-5.29645	-4.52741	-5.1988	-5.58454	-5.59186	-5.31842		27.8776	1.40758	1.27985	2.01835	1.33371	1.41525	0.638397	1.61028	0.90248	1.10645	2.31682	1.56767	1.50356
		27.9376	2.63748	2.71694	2.26674	2.64913	2.06808	1.52372	1.32038	1.93673	2.05573	2.67509	1.66937	1.20473	1.6303	1.2454	2.11608		27.9376	-4.86188	-5.1402	-5.23541	-5.14508	-4.9986	-5.19147	-5.39166	-5.56744	-5.71149	-5.11822	-5.28668	-4.5274	-4.99127	-5.47711	-5.54059	-5.47711		27.9376	1.36852	1.21149	1.73026	1.13107	1.28341	0.701867	1.67132	1.31264	0.937988	2.60002	1.80448	1.70375
		27.9976	2.72782	2.82436	2.25454	2.89083	1.85324	1.68241	1.40339	1.7463	2.0655	2.52128	1.57415	0.999651	2.21868	1.78251	2.18199		27.9976	-4.89423	-5.00165	-5.44354	-5.39227	-5.03339	-5.26776	-5.54608	-5.63642	-5.68524	-5.18476	-5.45819	-4.64032	-4.87714	-5.49481	-5.5412	-5.46552		27.9976	1.28795	1.55573	1.491	1.27511	1.23702	0.640837	1.58587	0.88783	0.842768	2.0385	1.8704	1.9186
		28.0576	2.74979	3.02699	1.82485	2.66867	1.4089	1.65067	1.47175	1.97579	2.41706	2.97538	1.44476	1.1852	1.77679	1.37479	2.33336		28.0576	-4.81671	-5.39289	-5.5589	-5.50519	-4.99738	-5.28302	-5.43927	-5.65167	-5.68341	-5.23908	-5.36847	-4.5506	-5.11212	-5.50275	-5.51251	-5.48322		28.0576	1.3734	1.54108	1.80838	1.25314	1.30782	0.989957	1.49065	1.03432	1.11133	2.27532	1.80693	1.54995
		28.1176	2.56912	3.01967	2.27407	2.60519	1.56271	1.14286	1.61091	1.52657	1.75788	2.36991	1.36907	1.31459	1.8012	1.57499	2.43102		28.1176	-4.87897	-5.30865	-5.27203	-5.00348	-4.87653	-5.41608	-5.41852	-5.52838	-5.5943	-5.28912	-5.25983	-4.59332	-4.94977	-5.48444	-5.41119	-5.58697		28.1176	1.30992	1.65095	1.47391	1.38253	1.17355	0.789757	1.5761	0.98549	0.847658	2.41692	2.01689	1.7892
		28.1776	2.79862	3.17348	2.47426	2.96896	1.89474	1.3455	1.36921	1.73165	1.90925	2.56034	1.52532	1.15102	1.44964	1.75077	2.66783		28.1776	-4.97601	-5.13714	-5.32269	-5.29095	-4.85394	-5.41546	-5.14202	-5.55462	-5.53509	-5.14447	-5.29583	-4.4096	-4.82708	-5.42767	-5.60101	-5.40325		28.1776	1.38316	1.38971	1.84745	1.29464	1.20284	0.692107	1.52971	0.83656	0.886718	2.34612	1.7581	1.70375
		28.2376	2.50076	3.07826	2.04458	2.63693	1.55783	1.40897	1.34235	2.16378	1.75056	2.69706	1.82562	1.17299	1.89886	1.68485	2.2943		28.2376	-4.81	-5.15668	-5.21528	-5.34955	-4.90033	-5.35932	-5.43256	-5.49848	-5.55219	-5.18598	-5.31781	-4.64643	-4.90278	-5.6352	-5.5351	-5.52778		28.2376	1.31969	1.48493	1.88651	1.3923	1.36886	0.670127	1.36126	1.22963	1.05518	2.15813	1.73612	1.86489
		28.2976	2.4202	3.44447	2.12514	2.73458	2.02902	1.53593	1.37653	1.61935	1.95564	2.43583	1.50091	1.15834	1.55218	1.49931	2.5482		28.2976	-4.8808	-5.01996	-5.3764	-5.25189	-5.0224	-5.25677	-5.43011	-5.54486	-5.58392	-5.19574	-5.26166	-4.53656	-5.10785	-5.43255	-5.47162	-5.50824		28.2976	1.31236	1.59968	1.49588	1.29464	1.33468	0.601777	1.73967	0.92934	0.862308	2.39983	1.81425	1.79165
		28.3576	2.51541	3.14174	2.29848	2.89083	1.73117	1.43095	1.4986	1.66818	1.82136	2.61161	1.47161	1.12904	1.93548	1.66044	2.4066		28.3576	-4.86676	-5.02545	-5.35504	-5.02789	-5.03766	-5.20367	-5.39654	-5.52105	-5.71637	-5.15728	-5.34039	-4.41998	-4.87652	-5.55035	-5.43316	-5.58697		28.3576	1.25865	1.68512	1.84012	1.16769	1.27853	0.582237	1.76165	1.05629	1.04785	2.27532	1.85087	1.64028
		28.4176	2.6741	2.56801	2.04458	2.61251	1.71896	1.73368	1.1446	1.90743	1.69685	2.68485	1.29827	1.11684	1.69378	1.54081	2.19176		28.4176	-4.74652	-5.15179	-5.34466	-5.13959	-5.00287	-5.31293	-5.38861	-5.53754	-5.51312	-5.34222	-5.2763	-4.47308	-4.92474	-5.59125	-5.57416	-5.46429		28.4176	1.12682	1.7193	1.82547	1.04562	1.20773	0.592007	1.62981	0.98061	1.04785	2.43889	1.8704	1.7184
		28.4776	2.45438	2.87563	2.21059	2.47824	1.68722	1.66532	1.48395	1.4631	2.10944	2.69462	1.67181	1.24867	1.83538	1.36503	2.51158		28.4776	-4.81243	-5.04925	-5.36663	-5.21527	-5.02484	-5.29827	-5.32513	-5.48138	-5.54486	-5.10296	-5.48138	-4.59515	-5.02239	-5.56194	-5.52532	-5.42034		28.4776	1.32457	1.69733	1.28104	1.23117	1.34689	0.648157	1.42473	1.26137	1.02344	2.65129	1.89726	2.05043
		28.5376	2.45438	2.80238	1.92495	2.60031	1.91183	1.40165	1.78425	1.77804	2.06794	2.387	1.61566	1.31703	1.88177	1.55302	2.27965		28.5376	-4.8753	-5.0047	-5.35138	-5.25128	-5.02423	-5.41974	-5.3172	-5.54913	-5.66144	-5.19513	-5.37823	-4.47979	-5.12921	-5.45392	-5.61505	-5.26593		28.5376	1.44664	1.5069	1.94266	1.19699	1.342	0.599327	1.42962	0.96596	1.04297	2.60246	1.57255	1.91127
		28.5976	3.06229	2.77309	2.13247	2.53927	1.94845	1.34794	1.36432	1.68038	1.71638	2.45048	1.44232	1.02162	1.79143	1.7288	2.09899		28.5976	-5.04193	-5.22259	-5.50824	-5.31781	-5.11761	-5.43744	-5.46429	-5.47406	-5.51556	-5.01019	-5.45697	-4.43158	-5.16888	-5.62054	-5.55951	-5.60834		28.5976	1.26842	1.46052	1.9451	1.39962	1.19552	0.728727	1.62737	1.28578	1.16504	2.50481	1.94364	2.0602
		28.6576	2.60819	2.81703	2.43032	2.61251	1.62375	1.52616	1.26179	1.57784	1.85554	2.90458	1.45696	1.04848	1.52776	1.59452	2.42613		28.6576	-4.87775	-5.1048	-5.42706	-5.36115	-4.88996	-5.32941	-5.48078	-5.53205	-5.60529	-5.32453	-5.32941	-4.38947	-4.97052	-5.61994	-5.55158	-5.55646		28.6576	1.30504	1.4654	2.03788	0.8088	1.15402	0.577357	1.6762	1.11977	1.10889	2.35832	1.61405	1.7477
		28.7176	2.69119	2.76332	2.35219	2.84689	1.67746	1.51395	1.25446	1.64376	1.76277	2.29667	1.55706	0.999651	1.78411	1.42362	2.58238		28.7176	-4.77643	-5.07428	-5.42096	-5.30377	-5.12555	-5.33307	-5.47711	-5.51373	-5.58697	-5.13287	-5.3941	-4.49078	-5.11334	-5.60895	-5.69195	-5.42828		28.7176	1.69078	1.49958	1.81815	1.08468	0.990443	0.721397	1.6469	0.71694	1.10889	2.23137	1.77275	1.68422
		28.7776	2.40555	2.73158	2.07143	2.85421	1.43088	1.49442	1.41804	1.77804	1.92146	2.23563	1.42034	0.928851	1.74016	1.75565	1.98668		28.7776	-4.83564	-5.20673	-5.41913	-5.27265	-4.91864	-5.35321	-5.33124	-5.38495	-5.62665	-5.34101	-5.28485	-4.72577	-5.04316	-5.63398	-5.63886	-5.47528		28.7776	1.10484	1.54596	1.66678	1.09933	1.48605	0.731167	1.5761	0.93422	0.933108	2.47551	1.88017	1.83315
		28.8376	2.75467	2.87563	2.24477	3.13497	1.85568	1.43339	1.40583	1.76827	2.09724	2.91434	1.4057	1.18764	1.90862	1.52128	2.55797		28.8376	-4.81732	-5.17376	-5.47161	-5.37396	-5.0346	-5.11273	-5.40325	-5.60833	-5.59124	-5.39349	-5.41546	-4.75384	-5.07122	-5.55462	-5.67181	-5.52044		28.8376	1.19518	1.37995	1.67167	1.24826	1.06612	0.704307	1.86663	0.81703	0.967288	2.46819	2.012	1.65004
		28.8976	2.66678	2.74623	2.24477	2.37081	1.68478	1.26493	1.17634	1.69991	2.10944	2.54569	1.518	0.809221	1.57903	1.30155	2.14537		28.8976	-4.99005	-5.14142	-5.3172	-5.43194	-4.91436	-5.16339	-5.43683	-5.50763	-5.59063	-5.19024	-5.37579	-4.57501	-5.06817	-5.38311	-5.5003	-5.43927		28.8976	1.35387	1.69245	1.62772	0.97238	1.17843	0.682337	1.46868	1.02944	1.26514	2.46086	2.04862	1.76967
		28.9576	2.57645	2.90248	2.44497	2.4465	1.69455	1.36747	1.73298	1.86105	1.96296	2.26981	1.55218	0.787251	1.70843	1.74833	2.21373		28.9576	-4.93817	-4.98456	-5.28974	-5.3996	-5.09686	-5.26044	-5.51679	-5.38739	-5.56317	-5.12128	-5.41181	-4.51581	-5.11884	-5.5705	-5.41669	-5.48017		28.9576	1.67857	1.29206	1.58377	1.11154	0.953823	0.799527	1.70061	0.81703	0.996578	2.3803	1.63603	1.90883
		29.0176	3.03299	3.06117	2.10073	2.50265	1.59933	1.40653	1.72809	1.62667	2.12165	2.95096	1.57659	0.943501	1.33489	1.68485	2.61656		29.0176	-4.8515	-5.43255	-5.48138	-5.38617	-5.12738	-5.35443	-5.39593	-5.51556	-5.62054	-5.41791	-5.28851	-4.52679	-5.23724	-5.60834	-5.52045	-5.40814		29.0176	1.44664	1.47761	1.52274	1.1091	1.28829	0.640837	1.61516	1.2101	0.952638	2.47551	2.09989	1.60122
		29.0776	2.64237	2.77797	2.10317	2.56124	1.70675	1.53104	1.5572	1.61202	2.68562	2.40653	1.42523	0.963031	1.72796	1.35282	2.08434		29.0776	-4.85822	-5.22443	-5.52228	-5.32209	-5.15363	-5.42218	-5.25129	-5.59308	-5.59064	-5.29767	-5.29523	-4.34064	-5.08039	-5.57599	-5.51008	-5.4881		29.0776	1.22936	1.44831	1.72538	1.13839	1.18331	0.777557	1.43694	1.44203	0.977048	2.1508	2.00224	1.75258
		29.1376	2.5911	2.85854	2.13735	2.5881	1.84591	1.15751	1.12018	1.5754	1.91413	2.45536	1.53509	1.03871	1.62054	1.47001	2.16246		29.1376	-4.88812	-5.07611	-5.55706	-5.30316	-5.09564	-5.35931	-5.47405	-5.55218	-5.67181	-5.41302	-5.4472	-4.61224	-5.19573	-5.54241	-5.4765	-5.53997		29.1376	1.23912	1.84382	1.59842	1.34835	1.2004	0.545617	1.36614	0.91225	1.02344	2.28508	1.86064	2.0309
		29.1976	2.60819	2.78285	2.22036	2.60031	2.12668	1.34794	1.32038	1.80245	1.91657	2.46757	1.52288	1.05824	1.98675	1.46024	1.98668		29.1976	-4.76667	-5.06696	-5.45026	-5.28913	-5.01569	-5.3526	-5.4234	-5.46491	-5.62848	-5.31354	-5.44049	-4.6446	-5.17682	-5.46003	-5.70905	-5.32575		29.1976	1.28795	1.63874	1.35184	0.81857	1.19064	0.523647	1.64446	0.93666	1.30908	2.73186	1.89237	1.94545
		29.2576	2.44705	3.28334	1.87856	2.74435	1.7922	1.37968	1.22516	1.83663	2.1656	3.18046	1.57415	0.911761	1.70598	1.37968	2.40172		29.2576	-4.73004	-5.18903	-5.4942	-5.43317	-4.88629	-5.36237	-5.39166	-5.51617	-5.47223	-5.20856	-5.3111	-4.55426	-4.97174	-5.60895	-5.40387	-5.61383		29.2576	1.27086	1.58503	1.47879	1.09445	1.26144	0.596887	1.71038	1.25893	1.28711	2.49016	1.71415	1.83559
		29.3176	2.51297	2.75844	2.31069	3.13253	1.41867	1.71171	1.357	1.51925	1.71882	2.63846	1.49847	0.921531	1.56682	1.65067	1.91344		29.3176	-4.8692	-5.24029	-5.48199	-5.48687	-4.90826	-5.43804	-5.45758	-5.41119	-5.76763	-5.29156	-5.27447	-4.48345	-4.97174	-5.62603	-5.45513	-5.56011		29.3176	1.26598	1.42389	1.8621	1.06027	0.907433	0.579797	1.47356	0.87563	0.791508	2.22649	1.50175	1.59389
		29.3776	2.47879	3.05873	2.53774	2.71993	1.52365	1.40409	1.2447	1.78292	1.65778	2.51151	1.28851	1.28774	1.95989	1.44804	2.11363		29.3776	-4.98334	-5.31537	-5.48139	-5.21771	-5.17133	-5.40326	-5.44965	-5.56439	-5.62299	-5.2348	-5.3935	-4.66107	-4.85394	-5.64008	-5.66693	-5.59125		29.3776	1.21715	1.60212	1.73758	1.25802	1.10763	0.833707	1.64446	0.84877	1.07227	2.74651	1.86064	1.9601
		29.4376	2.65213	2.6852	2.14956	2.51974	1.46994	1.70927	1.19587	1.70724	1.96052	2.68973	1.46429	0.972791	1.39348	1.26249	2.27477		29.4376	-4.85578	-5.30988	-5.5589	-5.25861	-5.14631	-5.37824	-5.45148	-5.58576	-5.70295	-5.40265	-5.53205	-4.55793	-5.08039	-5.55402	-5.5174	-5.48322		29.4376	1.43443	1.69001	1.57889	1.34347	1.17843	0.823937	1.45159	1.04897	1.02588	2.28752	1.87773	1.83559
		29.4976	2.48856	2.46547	2.53774	3.00314	1.17941	1.15018	1.39606	1.61446	2.00691	2.46512	1.41546	0.823871	1.70843	1.26981	2.05504		29.4976	-4.71845	-5.15302	-5.42401	-5.44599	-5.06513	-5.21405	-5.4704	-5.34345	-5.62909	-5.26776	-5.29706	-4.87226	-5.01386	-5.65107	-5.43622	-5.53632		29.4976	1.24156	1.74372	1.68876	1.2214	1.02218	0.399137	1.70061	0.96596	1.07227	2.67082	1.37968	1.89174
		29.5576	2.46659	2.32875	2.25454	2.85665	1.70187	1.38456	1.00056	1.80245	1.74568	2.81425	1.70355	0.909321	1.71087	1.44804	2.45055		29.5576	-4.92352	-5.33124	-5.47284	-5.42401	-5.02362	-5.48504	-5.47772	-5.56805	-5.66083	-5.3703	-5.43622	-4.59637	-5.13104	-5.53387	-5.6828	-5.56073		29.5576	1.2733	1.4654	1.64481	1.2507	1.0881	0.450407	1.19036	0.9977	1.10156	2.47063	1.93632	1.65493
		29.6176	2.89627	2.34584	2.34975	2.56368	1.61154	1.2869	1.3155	1.89279	1.98493	2.82889	1.73284	0.858051	1.4594	1.45292	2.31871		29.6176	-4.83869	-5.23908	-5.57111	-5.37335	-5.08283	-5.41974	-5.28302	-5.73224	-5.63458	-5.25128	-5.39044	-4.68488	-5.08527	-5.55646	-5.67365	-5.55158		29.6176	1.40025	1.42878	1.72049	1.38986	1.17599	0.655487	1.39055	0.99281	1.16504	2.10442	1.67021	1.57436
		29.6776	2.4617	2.70473	2.16176	2.92501	1.61398	1.57499	1.25446	1.72189	1.52107	2.80936	1.53997	1.09487	1.4179	1.32352	2.02086		29.6776	-4.89788	-5.27142	-5.44476	-5.3471	-5.15667	-5.46185	-5.45452	-5.56439	-5.61077	-5.42279	-5.53265	-4.75628	-4.94183	-5.60833	-5.70355	-5.58636		29.6776	1.12438	1.65827	1.75467	0.95285	1.00509	0.748257	1.81292	1.08803	0.981938	2.44621	2.09989	1.96743
		29.7376	2.51053	3.0099	2.22524	2.89083	1.73361	1.77518	1.30573	1.48751	1.87019	2.44071	1.51556	0.911761	1.49847	1.42362	2.06481		29.7376	-5.02545	-5.37213	-5.42096	-5.50885	-5.08893	-5.41608	-5.35992	-5.43805	-5.75055	-5.31842	-5.35504	-4.64947	-5.22076	-5.67975	-5.65778	-5.46002		29.7376	1.26842	1.53132	1.56913	0.98947	1.34689	0.733607	1.80071	0.98305	0.674318	2.25823	1.53837	1.58413
		29.7976	2.58866	2.66322	2.18374	2.57345	1.45773	1.5286	1.33014	1.84152	2.107	2.8411	1.32269	1.10707	1.95257	1.39432	2.1234		29.7976	-5.07551	-5.35871	-5.2464	-5.37824	-5.12433	-5.34406	-5.30988	-5.52472	-5.71027	-5.42951	-5.44904	-4.37482	-5.10236	-5.57599	-5.39045	-5.63703		29.7976	1.30016	1.42145	1.70585	1.09689	0.997773	0.479697	1.38567	1.04653	0.808598	2.24114	1.80448	1.8478
		29.8576	2.61551	2.89516	2.44252	2.90548	1.52121	1.5286	1.15925	1.88058	1.79206	2.51395	1.35931	0.782371	1.54729	1.5872	2.06236		29.8576	-4.83502	-5.31598	-5.46246	-5.46978	-4.99859	-5.3526	-5.41851	-5.64312	-5.66266	-5.43805	-5.42828	-4.69342	-5.23785	-5.62359	-5.69684	-5.58453		29.8576	1.15611	1.48249	1.67655	1.02609	0.917203	0.628627	1.75921	0.85365	0.967288	2.59514	1.74345	1.62563
		29.9176	2.54959	2.63149	1.89809	2.58566	1.77267	1.40409	1.33747	1.56075	1.62605	2.46268	1.46429	0.904441	1.43011	1.50907	2.09166		29.9176	-4.98516	-5.32452	-5.42217	-5.50274	-5.10235	-5.45391	-5.38555	-5.58575	-5.74688	-5.2586	-5.47589	-4.67022	-5.24639	-5.471	-5.4588	-5.54425		29.9176	1.17564	1.21393	1.93778	1.0383	1.14913	0.704307	1.81048	0.89272	1.05029	2.49016	1.90702	1.69887
		29.9776	2.57157	2.66078	2.1935	2.71261	1.93136	1.20389	1.27155	1.7048	1.80915	2.66776	1.26409	1.03383	1.85735	1.43827	2.19176		29.9776	-4.97235	-5.28485	-5.74872	-5.29217	-5.08465	-5.45819	-5.48993	-5.60956	-5.53632	-5.3288	-5.26776	-4.77704	-5.00409	-5.6535	-5.66327	-5.67059		29.9776	1.22447	1.5777	1.54227	1.009	1.1589	0.562707	1.84465	0.9977	1.15527	2.86125	1.65312	1.90883
		30.0376	2.4617	2.9269	2.23012	3.10812	1.59201	1.50663	1.27155	1.70968	1.82136	2.47733	1.60101	0.955701	1.85491	1.69462	1.89391		30.0376	-4.96137	-5.26898	-5.45941	-5.3349	-5.04681	-5.63031	-5.49847	-5.74506	-5.76459	-5.30316	-5.27387	-4.72943	-5.0932	-5.64984	-5.51068	-5.69379		30.0376	0.943707	1.45075	1.48368	1.07736	1.10763	0.765347	2.0009	1.18569	0.964848	2.40471	1.88993	1.75014
		30.0976	3.08426	2.42641	2.0812	2.67111	1.68478	1.18925	1.21296	1.59249	1.753	2.60917	1.63519	1.02651	1.98186	1.50663	2.36266		30.0976	-4.78497	-5.2171	-5.53204	-5.44903	-5.09259	-5.4002	-5.47833	-5.52716	-5.74444	-5.3172	-5.44903	-4.71905	-5.14386	-5.45147	-5.7713	-5.63946		30.0976	1.28551	1.27253	1.7327	0.97238	1.25167	0.535857	1.47844	1.13197	0.918458	2.37785	1.80693	1.88198
		30.1575	2.40555	2.59242	2.43032	2.70529	1.76047	1.31864	1.45466	1.63155	1.82136	2.46024	1.42279	1.0436	1.43987	1.41386	2.2943		30.1575	-5.00226	-5.29523	-5.6297	-5.31964	-5.31232	-5.43439	-5.40265	-5.58087	-5.55158	-5.36115	-5.52716	-4.67999	-5.13166	-5.69074	-5.72003	-5.61505		30.1575	1.41734	1.52643	1.73514	1.009	1.02462	0.516327	1.74944	0.77065	0.854978	2.30461	1.52128	1.30092
		30.2175	2.54227	2.80483	2.08364	2.82492	1.49435	1.56766	1.22516	1.51437	1.88728	2.8704	1.29583	1.03139	1.35442	1.387	2.13072		30.2175	-4.73737	-5.3233	-5.4527	-5.43317	-5.15973	-5.41852	-5.41852	-5.57721	-5.61139	-5.28424	-5.53815	-4.62262	-5.22565	-5.53571	-5.57965	-5.60895		30.2175	1.66393	1.25544	1.71805	1.07247	1.24191	0.692107	1.65911	1.03676	1.07227	2.28996	1.76786	1.54262
		30.2775	2.59842	3.12709	1.91274	2.92501	1.70675	1.78495	0.995672	1.63888	2.34626	2.59452	1.70111	1.10707	1.46184	1.52372	2.17955		30.2775	-4.95038	-5.39716	-5.36054	-5.2702	-5.26532	-5.50702	-5.40204	-5.612	-5.77069	-5.27264	-5.32636	-4.80389	-4.99677	-5.5827	-5.6535	-5.58759		30.2775	1.47838	1.52643	1.58866	1.30441	0.980683	0.582237	1.38811	1.01723	1.16504	2.58049	1.52616	1.72573
		30.3375	2.70096	2.31166	1.90297	2.98117	1.49435	1.25761	1.46198	1.7048	1.86286	2.89481	1.62298	0.845841	1.51556	1.41874	2.4066		30.3375	-5.0578	-5.39228	-5.50702	-5.48261	-5.12372	-5.37274	-5.58759	-5.66815	-5.76093	-5.34833	-5.44599	-4.67206	-4.96259	-5.51923	-5.69501	-5.62177		30.3375	1.23668	1.74372	1.50321	1.46066	1.06612	0.518767	1.60296	0.91713	1.16992	2.48039	2.01689	1.66713
		30.3975	2.51053	2.25795	2.35952	2.56857	1.52853	1.3455	1.10554	1.49972	1.73835	2.83378	1.53509	1.0851	1.47649	1.36014	2.23326		30.3975	-5.06207	-5.25738	-5.39898	-5.51617	-5.15728	-5.59185	-5.44293	-5.6065	-5.66998	-5.25494	-5.55279	-4.66412	-5.04498	-5.60406	-5.73834	-5.69439		30.3975	1.04869	1.62409	1.92313	1.17257	0.919643	0.613977	1.58587	0.93666	1.04785	2.16301	1.64091	1.64516
		30.4575	2.42264	3.00502	2.235	2.76388	1.51877	1.4163	1.29841	1.88302	1.86286	2.73856	1.55462	0.926411	1.62786	1.39921	1.87438		30.4575	-4.93389	-5.35138	-5.37579	-5.40509	-5.1463	-5.3294	-5.50274	-5.51007	-5.71026	-5.6419	-5.43438	-4.73614	-5.13897	-5.67608	-5.63214	-5.51739		30.4575	1.45152	1.88532	1.53983	1.07247	1.08321	0.425987	1.54436	1.07338	1.02344	2.95647	1.64091	1.6476
		30.5175	2.53494	2.35805	2.11782	2.94454	1.45285	1.28446	1.34235	1.69503	1.66267	2.4993	1.09075	0.985001	1.58391	1.48222	1.90123		30.5175	-4.97967	-5.25067	-5.38983	-5.42889	-4.95037	-5.39227	-5.52655	-5.54852	-5.65838	-5.37274	-5.52166	-4.72088	-4.94549	-5.5412	-5.74627	-5.69012		30.5175	1.33678	1.56305	1.47391	0.96994	1.21505	0.638397	1.55169	0.99281	0.996578	2.30461	1.53837	1.45473
		30.5775	2.89139	2.43861	2.26674	2.69308	1.54562	1.387	1.32038	1.74142	1.68952	2.58231	1.53753	0.963031	1.70354	1.27225	2.23082		30.5775	-5.11883	-5.41913	-5.52899	-5.5412	-5.07489	-5.5412	-5.47284	-5.64862	-5.73407	-5.35321	-5.49725	-4.66473	-5.18231	-5.66327	-5.71698	-5.46795		30.5775	1.23424	1.42389	1.76444	0.98214	0.951383	0.318567	1.45159	0.93178	0.935548	2.32903	1.86552	1.7062
		30.6375	2.491	2.37758	2.22036	2.87374	1.54806	1.04764	1.18366	1.72433	1.64069	2.5286	1.48138	0.963031	1.71331	1.61649	2.02574		30.6375	-5.1817	-5.35504	-5.55036	-5.482	-5.0694	-5.53815	-5.48932	-5.53815	-5.61627	-5.38434	-5.46247	-4.70319	-5.15241	-5.67243	-5.64557	-5.66022		30.6375	1.27574	1.59968	1.66678	1.07003	1.00997	0.460167	1.58831	1.02699	1.10401	2.51457	1.6287	1.69643
		30.6975	2.79129	2.81215	2.01772	2.69796	1.41134	1.54569	1.22028	1.75362	1.78962	2.72391	1.58392	0.645651	1.92815	1.13309	1.90856		30.6975	-5.03948	-5.32025	-5.60101	-5.27142	-5.11273	-5.46673	-5.46673	-5.57171	-5.81097	-5.30804	-5.5473	-4.67816	-5.06878	-5.49359	-5.53753	-5.5473		30.6975	1.08531	1.51178	1.8328	1.16281	1.25167	0.408897	1.36858	0.83168	1.06738	2.11418	1.59941	1.93569
		30.7575	2.54471	2.85854	2.32534	3.12277	1.77023	1.36014	1.35212	2.02218	1.80671	2.51395	1.57659	1.05824	1.43255	1.40409	2.00133		30.7575	-4.96258	-5.45818	-5.58514	-5.47283	-5.16522	-5.31414	-5.32635	-5.42889	-5.75604	-5.38983	-5.46551	-4.72332	-5.14568	-5.52899	-5.64373	-5.58514		30.7575	1.37828	1.53376	1.7327	1.38253	0.895233	0.665247	1.50042	1.2101	1.021	2.38518	1.58476	1.777
		30.8175	2.68631	2.56801	1.95668	3.03243	1.37961	1.43339	1.25202	1.56808	1.20857	2.59452	1.58148	0.904441	1.56927	1.36991	1.9232		30.8175	-4.8631	-5.46369	-5.60773	-5.73224	-5.2342	-5.51007	-5.58576	-5.73224	-5.78351	-5.41242	-5.59797	-4.73859	-4.97297	-5.65412	-5.57355	-5.54181		30.8175	1.31481	1.74128	1.40555	0.91134	1.13693	0.682337	1.64446	0.8683	1.21875	2.47307	1.82402	1.73793
		30.8775	2.44705	2.48988	2.0934	2.73214	1.42111	1.2161	1.20075	1.51193	1.50398	2.69218	1.32269	0.916641	1.44964	1.30399	2.01354		30.8775	-4.93207	-5.33734	-5.54242	-5.31293	-5.09565	-5.38129	-5.61566	-5.56195	-5.62299	-5.28363	-5.39838	-4.74164	-5.03461	-5.57416	-5.75971	-5.64252		30.8775	1.25865	1.55817	1.6326	1.07247	0.992883	0.411347	1.45159	0.63393	0.879398	2.11662	1.71415	1.62319
		30.9375	2.7327	2.59242	2.00063	2.84689	1.47726	1.22343	1.22272	1.58517	1.81159	2.17704	1.13226	0.901991	1.69622	1.2454	2.17223		30.9375	-5.00104	-5.44049	-5.56012	-5.50397	-5.04743	-5.53327	-5.55768	-5.61383	-5.67243	-5.4112	-5.51129	-4.66412	-5.13287	-5.43073	-5.74323	-5.51373		30.9375	1.42223	1.44831	1.77176	1.2214	1.05392	0.399137	1.47112	0.87074	1.07959	1.9384	1.74101	1.60854
		30.9975	2.38114	2.57778	1.79799	2.97384	1.52121	1.24052	1.33991	1.4631	1.72614	2.90214	1.45208	0.858051	1.68157	1.33817	2.29918		30.9975	-4.98212	-5.47528	-5.57294	-5.5119	-5.21161	-5.48504	-5.45331	-5.64374	-5.68768	-5.55829	-5.42157	-4.71356	-5.1579	-5.73651	-5.78045	-5.43378		30.9975	1.38805	1.36042	1.5911	1.16281	1.04415	0.684777	1.23674	1.01723	1.09424	2.31438	1.70194	1.60854
		31.0575	2.69608	2.81947	1.94936	3.09835	1.35275	1.49198	1.13483	1.41671	1.85554	2.51639	1.49603	0.840961	1.81341	1.32597	1.81822		31.0575	-4.99249	-5.30499	-5.62481	-5.48077	-5.10968	-5.44903	-5.36358	-5.63214	-5.62726	-5.55401	-5.41485	-4.81427	-5.03399	-5.63946	-5.51007	-5.69806		31.0575	1.16344	1.16266	1.60575	1.40206	1.2297	0.792197	1.62005	0.83656	1.11865	2.41692	1.79472	1.75747
		31.1175	2.57401	2.5143	2.24965	2.9421	1.65304	1.15751	1.08356	1.41671	1.61628	2.66288	1.54486	0.877581	1.80608	1.28446	1.94762		31.1175	-4.95709	-5.28424	-5.68463	-5.64312	-5.29889	-5.46978	-5.64801	-5.68707	-5.61139	-5.46734	-5.55279	-4.56158	-5.1524	-5.7481	-5.61627	-5.53326		31.1175	1.28063	1.49958	1.47391	1.23361	1.01241	0.726287	1.57854	0.93178	1.04541	2.28752	1.65068	1.37172
		31.1775	2.74491	2.27016	2.38393	2.68576	1.15011	1.5286	0.929752	1.70236	1.77986	2.54569	1.40814	0.701801	1.71575	1.25516	1.99645		31.1775	-4.94366	-5.35626	-5.53692	-5.5003	-5.27813	-5.37335	-5.39532	-5.78106	-5.74444	-5.3294	-5.44171	-4.59454	-5.117	-5.52227	-5.71759	-5.74932		31.1775	1.45397	1.68757	1.67655	0.91622	1.13693	0.672577	1.45891	0.96108	0.947758	2.41448	1.59941	1.8478
		31.2375	2.77176	2.55824	2.02504	2.83956	1.33566	1.42362	1.09821	1.51925	1.69196	2.23319	1.37396	0.872701	1.94036	1.2161	1.93785		31.2375	-5.00287	-5.33979	-5.39106	-5.68402	-5.14936	-5.45453	-5.41547	-5.55463	-5.79877	-5.41547	-5.52289	-4.72211	-5.00531	-5.88666	-5.58149	-5.65717		31.2375	1.23912	1.45075	1.6326	1.06271	0.941613	0.797087	1.52483	0.69496	1.16748	2.28508	1.69462	1.49868
		31.2975	2.62772	2.33852	2.31557	2.9714	1.6384	1.40165	1.15681	1.46066	1.46491	2.60673	1.36663	1.02895	1.61809	1.10624	1.90856		31.2975	-4.91254	-5.37641	-5.55219	-5.44721	-5.14203	-5.31049	-5.49604	-5.58149	-5.64008	-5.27143	-5.41303	-4.79535	-4.99555	-5.7182	-5.64985	-5.53754		31.2975	1.16832	1.51911	1.75711	1.17257	0.897673	0.508997	1.41008	0.90248	1.1211	2.33879	1.72392	1.45961
		31.3575	2.64725	2.3849	2.17641	2.50997	1.93381	1.51395	0.966382	2.01486	1.70905	2.49198	1.72796	0.875141	1.38372	1.5286	1.79381		31.3575	-5.07916	-5.3526	-5.57965	-5.71149	-5.22565	-5.49664	-5.48688	-5.7359	-5.64313	-5.41852	-5.40143	-4.62506	-5.2232	-5.73346	-5.64557	-5.58941		31.3575	1.4735	1.3946	1.4617	1.17501	0.980683	0.618857	1.65911	0.91225	0.989258	2.09221	1.61405	1.71596
		31.4175	2.53983	2.31899	1.84926	2.93966	1.40158	1.43583	0.993232	1.59493	1.6114	2.48221	1.7182	0.772601	1.60345	1.12821	2.0111		31.4175	-4.98395	-5.4649	-5.64557	-5.62604	-4.98151	-5.48932	-5.6358	-5.68951	-5.71881	-5.36481	-5.56744	-4.90094	-5.11334	-5.66998	-5.74811	-5.5943		31.4175	1.19762	1.58014	1.65213	1.07736	1.19552	0.677457	1.41008	0.75356	1.08447	2.49504	1.73124	1.45473
		31.4775	2.76688	2.60951	1.89077	2.76876	1.54318	1.49686	1.27888	1.76095	1.33064	2.71171	1.81585	0.853171	1.54485	1.21366	1.96471		31.4775	-4.87714	-5.27753	-5.55097	-5.49726	-5.21161	-5.62177	-5.55097	-5.66815	-5.75116	-5.38007	-5.32392	-4.81122	-5.18231	-5.7121	-5.67304	-5.68769		31.4775	1.47838	1.56794	1.93534	1.07003	0.812223	0.601777	1.56389	0.99037	0.935548	2.8466	1.84843	1.70375
		31.5375	2.44705	2.44594	2.24965	2.93234	1.49679	1.16727	1.15192	1.48995	1.85798	2.36503	1.07855	0.689591	1.49114	1.26005	1.96227		31.5375	-5.01447	-5.56379	-5.60529	-5.59308	-5.26593	-5.5467	-5.57111	-5.59064	-5.81037	-5.40998	-5.4588	-4.79963	-5.23175	-5.61505	-5.67365	-5.62726		31.5375	1.09996	1.39704	1.63749	0.86007	0.870813	0.496787	1.75188	0.94155	1.01123	2.47307	1.50419	1.62563
		31.5975	2.4495	2.33852	1.85903	2.6882	1.63107	1.52616	1.10309	1.36056	1.80427	2.47245	1.52044	0.684711	1.5888	1.43583	1.94762		31.5975	-4.93329	-5.37274	-5.39715	-5.49481	-5.22381	-5.3825	-5.47528	-5.55829	-5.70477	-5.44842	-5.27264	-4.7575	-5.23358	-5.60711	-5.73895	-5.65594		31.5975	1.26109	1.52155	1.64725	1.17746	1.07589	0.592007	1.59563	0.84633	0.845218	2.25823	1.6995	1.71596
		31.6575	2.28592	2.43861	2.31801	2.74191	1.54318	1.30155	1.17878	1.53146	1.87751	2.47245	1.37152	0.770161	1.6303	1.50175	1.76695		31.6575	-5.09808	-5.28363	-5.51556	-5.60345	-5.16644	-5.35443	-5.5766	-5.70599	-5.86224	-5.44965	-5.44232	-4.86615	-5.13715	-5.75726	-5.62054	-5.74994		31.6575	1.0316	1.31647	1.74247	1.12863	0.897673	0.626187	1.46624	1.03188	0.974608	2.18498	1.72148	1.61342
		31.7175	3.07205	2.48256	2.13002	2.73702	1.28927	1.64091	1.20319	1.43136	1.81648	2.10868	1.16888	0.772601	1.5302	1.21366	2.1527		31.7175	-5.01874	-5.35809	-5.52655	-5.71454	-5.14569	-5.58515	-5.58515	-5.63641	-5.70966	-5.40448	-5.4997	-4.72333	-5.22626	-5.67548	-5.66571	-5.56073		31.7175	1.2025	1.35798	1.63749	1.15304	0.919643	0.643277	1.59075	0.97572	0.666988	2.16057	1.83866	1.61342
[truncated: 55 more rows]
[truncated: 22 more columns]

## Sheet: Fig. 8
QA	Illumination temperature: 22C	ML	Ft	Yield	Fm'	Illumination time	F0´(calc)	Qp	Ql	Illumination temperature: 4C	ML	Ft	Yield	Fm'	Illumination time	F0´(calc)	Qp	Ql	Illumination temperature: 4C	ML	Ft	Yield	Fm'	Illumination time	F0´(calc)	Qp	Ql		Illumination temperature: 22C	ML	Ft	Yield	Fm'	Illumination time	F0´(calc) AVERAGE	Qp, AVERAGE	Ql, AVERAGE	Illumination temperature: 4C	ML	Ft	Yield	Fm'	Illumination time	F0´(calc) AVERAGE	Qp, AVERAGE	Ql, AVERAGE		PHOTOINHIBITION	Illumination temperature: 20C
[truncated: 28 more rows]
[truncated: 19 more columns]

[truncated: 1 more sheets: Info]
